# Supplementary material for: Population response of intestinal microbiota to acute Vibrio alginolyticus infection in half-smooth tongue sole (Cynoglossus semilaevis)
Source: Front Microbiol. 2023 May 15;14:1178575. doi: 10.3389/fmicb.2023.1178575 (PMC10275075; doi:10.3389/fmicb.2023.1178575)
Supplement: Supplementary file 1 [file Data_Sheet_1.XLSX]

## Sheet: Table S1
	Table S1 Unigenes number of function annotation
Function annotation	KEGG Pathway annotation			eggNOG annotation			CAZy annotation
Classification	KO_Pathway_Level1	KO_Pathway_Level2	Gene_Num	Functional_Category	Description	Gene_Num	CAZy_Class	Description	Gene_Num
	Cellular Processes	Cell growth and death	368	A	RNA processing and modification	11	AA	Auxiliary Activities	38
	Cellular Processes	Cell motility	1336	B	Chromatin structure and dynamics	39	CBM	Carbohydrate-Binding Modules	437
	Cellular Processes	Cellular community - eukaryotes	17	C	Energy production and conversion	2840	CE	Carbohydrate Esterases	89
	Cellular Processes	Cellular community - prokaryotes	1869	D	Cell cycle control, cell division, chromosome partitioning	498	GH	Glycoside Hydrolases	1087
	Cellular Processes	Transport and catabolism	291	E	Amino acid transport and metabolism	3973	GT	Glycosyl Transferases	615
	Environmental Information Processing	Membrane transport	2303	F	Nucleotide transport and metabolism	1093	PL	Polysaccharide Lyases	43
	Environmental Information Processing	Signal transduction	2192	G	Carbohydrate transport and metabolism	3133
	Environmental Information Processing	Signaling molecules and interaction	48	H	Coenzyme transport and metabolism	1559
	Genetic Information Processing	Folding, sorting and degradation	670	I	Lipid transport and metabolism	1335
	Genetic Information Processing	Replication and repair	850	J	Translation, ribosomal structure and biogenesis	1975
	Genetic Information Processing	Transcription	52	K	Transcription	3316
	Genetic Information Processing	Translation	801	L	Replication, recombination and repair	3231
	Human Diseases	Cancers: Overview	281	M	Cell wall/membrane/envelope biogenesis	3469
	Human Diseases	Cancers: Specific types	76	N	Cell motility	961
	Human Diseases	Cardiovascular diseases	112	O	Posttranslational modification, protein turnover, chaperones	2202
	Human Diseases	Drug resistance: Antimicrobial	622	P	Inorganic ion transport and metabolism	3414
	Human Diseases	Drug resistance: Antineoplastic	124	Q	Secondary metabolites biosynthesis, transport and catabolism	754
	Human Diseases	Endocrine and metabolic diseases	158	T	Signal transduction mechanisms	3409
	Human Diseases	Immune diseases	63	U	Intracellular trafficking, secretion, and vesicular transport	1614
	Human Diseases	Infectious diseases: Bacterial	440	V	Defense mechanisms	1113
	Human Diseases	Infectious diseases: Parasitic	36	Z	Cytoskeleton	42
	Human Diseases	Infectious diseases: Viral	80
	Human Diseases	Neurodegenerative diseases	119
	Human Diseases	Substance dependence	15
	Metabolism	Amino acid metabolism	2769
	Metabolism	Biosynthesis of other secondary metabolites	536
	Metabolism	Carbohydrate metabolism	3413
	Metabolism	Energy metabolism	1634
	Metabolism	Glycan biosynthesis and metabolism	841
	Metabolism	Lipid metabolism	989
	Metabolism	Metabolism of cofactors and vitamins	2241
	Metabolism	Metabolism of other amino acids	809
	Metabolism	Metabolism of terpenoids and polyketides	466
	Metabolism	Nucleotide metabolism	1308
	Metabolism	Xenobiotics biodegradation and metabolism	470
	Organismal Systems	Aging	127
	Organismal Systems	Circulatory system	34
	Organismal Systems	Development	13
	Organismal Systems	Digestive system	55
	Organismal Systems	Endocrine system	252
	Organismal Systems	Environmental adaptation	145
	Organismal Systems	Excretory system	20
	Organismal Systems	Immune system	160
	Organismal Systems	Nervous system	75
	Organismal Systems	Sensory system	21
Sum	29301			39981			2309

## Sheet: Table S2
table S2 the gene information of σ facter
KO_ID	KO_NAME	KO_DEFINITION	Gene_Num	Gene_IDs
K03086	SIG1, rpoD	RNA polymerase primary sigma factor	16	H.3.24h_10248	H.3.24h_18427	H.3.72h_8629	H.3.72h_11005	M.6.24h_132	H.4.24h_2780	H.3.72h_4585	H.3.72h_33409	H.3.72h_31278	H.6.72h_355	H.1.72h_15514	H.1.72h_20398	H.2.24h_1526	H.1.72h_10549	M.6.24h_3475	H.1.72h_33016
K03087	SIG2, rpoS	RNA polymerase nonessential primary-like sigma factor	14	H.1.72h_2514	H.1.72h_42111	H.3.24h_20841	H.3.24h_6514	H.1.24h_392	H.3.72h_17725	H.3.24h_3069	H.4.24h_15807	H.3.72h_29962	H.1.72h_41898	H.3.72h_20512	H.3.72h_29730	H.3.72h_21243	H.1.24h_585
K03088	SIG3.2, rpoE	RNA polymerase sigma-70 factor, ECF subfamily	64	H.1.72h_11825	H.3.72h_4117	H.3.72h_6166	H.1.72h_1974	H.1.72h_9402	H.6.72h_356	H.6.72h_5278	H.3.72h_23898	H.4.24h_12116	H.1.72h_25955	H.3.72h_2755	H.1.72h_17519	H.3.72h_13311	H.4.24h_23540	H.6.72h_1435	H.1.72h_10069	H.2.72h_4425	H.4.24h_8241	H.3.24h_15392	H.2.72h_2959	H.2.24h_3326	L.1.72h_1945	H.1.72h_11650	H.1.72h_16530	H.3.72h_2078	H.3.72h_19050	H.3.72h_6606	H.3.72h_1409	H.1.72h_22728	H.3.24h_8938	H.1.24h_1351	H.3.72h_7965	H.3.72h_35083	H.6.72h_2020	H.1.72h_39249	H.1.72h_30234	H.1.72h_25294	H.1.72h_36095	H.3.72h_10440	H.3.72h_19981	H.2.24h_2863	H.2.72h_1162	H.3.72h_22599	H.3.72h_6893	L.1.72h_3805	H.1.72h_26236
K03089	SIG3.3.1, rpoH	RNA polymerase sigma-32 factor	10	H.3.24h_10943	H.1.24h_4349	H.2.24h_9376	H.2.72h_2930	H.1.72h_4415	H.3.72h_25540	H.3.72h_4577	H.3.72h_17484	H.1.72h_14602	H.4.24h_803
K03092	SIG54, rpoN	RNA polymerase sigma-54 factor	16	H.1.72h_40633	H.4.72h_6258	H.4.24h_7025	H.3.72h_18323	H.2.24h_7364	M.6.24h_1364	H.1.24h_762	H.3.72h_34554	H.3.24h_11493	H.3.72h_26333	H.1.72h_336	H.3.72h_13339	H.1.72h_26150	H.6.72h_4928	H.3.72h_992	H.1.72h_29768
[truncated: 18 more columns]

## Sheet: Table S3
table S3 the taxonomy information of the genes from map02010 (ABC transporter), map02020 (two−component system), map02024 (quorum sensing), map02030 (bacterial chemotaxis), map02040 (flagellar assembly) and map05111 (biofilm formation-Vibrio cholerae) by function annotation
Map_ID	KO_ID	EC_ID	Gene_ID	Taxonomy
map02010	K02000	3.6.3.32	H.1.24h_1650	k__Bacteria;p__Proteobacteria;c__Gammaproteobacteria;o__Vibrionales;f__Vibrionaceae;g__Vibrio
map02010	K02002	-	H.1.24h_1652	k__Bacteria;p__Proteobacteria;c__Gammaproteobacteria;o__Vibrionales;f__Vibrionaceae;g__Vibrio
map02010	K01996	-	H.1.24h_1684	k__Bacteria;p__Proteobacteria;c__Gammaproteobacteria;o__Vibrionales;f__Vibrionaceae;g__Vibrio
map02010	K01999	-	H.1.24h_1685	k__Bacteria;p__Proteobacteria;c__Gammaproteobacteria;o__Vibrionales;f__Vibrionaceae;g__Vibrio
map02010	K01998	-	H.1.24h_1686	k__Bacteria;p__Proteobacteria;c__Gammaproteobacteria;o__Vibrionales;f__Vibrionaceae;g__Vibrio
map02010	K01997	-	H.1.24h_1687	k__Bacteria;p__Proteobacteria;c__Gammaproteobacteria;o__Vibrionales;f__Vibrionaceae;g__Vibrio
map02010	K01995	-	H.1.24h_1689	k__Bacteria;p__Proteobacteria;c__Gammaproteobacteria;o__Vibrionales;f__Vibrionaceae;g__Vibrio
map02010	K02015	-	H.1.24h_1774	k__Bacteria;p__Proteobacteria;c__Gammaproteobacteria;o__Vibrionales;f__Vibrionaceae;g__Vibrio
map02010	K02015	-	H.1.24h_1775	k__Bacteria;p__Proteobacteria;c__Gammaproteobacteria;o__Vibrionales;f__Vibrionaceae;g__Vibrio
map02010	K02016	-	H.1.24h_1776	k__Bacteria;p__Proteobacteria;c__Gammaproteobacteria;o__Vibrionales;f__Vibrionaceae;g__Vibrio
map02010	K02073	-	H.1.24h_197	k__Bacteria;p__Proteobacteria;c__Gammaproteobacteria;o__Vibrionales;f__Vibrionaceae;g__Vibrio
map02010	K02072	-	H.1.24h_198	k__Bacteria;p__Proteobacteria;c__Gammaproteobacteria;o__Vibrionales;f__Vibrionaceae;g__Vibrio
map02010	K02071	-	H.1.24h_199	k__Bacteria;p__Proteobacteria;c__Gammaproteobacteria;o__Vibrionales;f__Vibrionaceae;g__Vibrio
map02010	K06073	-	H.1.24h_1996	k__Bacteria;p__Proteobacteria;c__Gammaproteobacteria;o__Vibrionales;f__Vibrionaceae;g__Vibrio
map02010	K06074	3.6.3.33	H.1.24h_1997	k__Bacteria;p__Proteobacteria;c__Gammaproteobacteria;o__Vibrionales;f__Vibrionaceae;g__Vibrio
map02010	K10823	-	H.1.24h_2022	k__Bacteria;p__Proteobacteria;c__Gammaproteobacteria;o__Vibrionales;f__Vibrionaceae;g__Vibrio
map02010	K15583	-	H.1.24h_2023	k__Bacteria;p__Proteobacteria;c__Gammaproteobacteria;o__Vibrionales;f__Vibrionaceae;g__Vibrio
map02010	K15582	-	H.1.24h_2024	k__Bacteria;p__Proteobacteria;c__Gammaproteobacteria;o__Vibrionales;f__Vibrionaceae;g__Vibrio
map02010	K15581	-	H.1.24h_2025	k__Bacteria;p__Proteobacteria;c__Gammaproteobacteria;o__Vibrionales;f__Vibrionaceae;g__Vibrio
map02010	K15580	-	H.1.24h_2026	k__Bacteria;p__Proteobacteria;c__Gammaproteobacteria;o__Vibrionales;f__Vibrionaceae;g__Vibrio
map02010	K02013	3.6.3.34	H.1.24h_2278	k__Bacteria;p__Proteobacteria;c__Gammaproteobacteria;o__Vibrionales;f__Vibrionaceae;g__Vibrio
map02010	K02015	-	H.1.24h_2279	k__Bacteria;p__Proteobacteria;c__Gammaproteobacteria;o__Vibrionales;f__Vibrionaceae;g__Vibrio
map02010	K02015	-	H.1.24h_2280	k__Bacteria;p__Proteobacteria;c__Gammaproteobacteria;o__Vibrionales;f__Vibrionaceae;g__Vibrio
map02010	K02016	-	H.1.24h_2281	k__Bacteria;p__Proteobacteria;c__Gammaproteobacteria;o__Vibrionales;f__Vibrionaceae;g__Vibrio
map02010	K10439	-	H.1.24h_2288	k__Bacteria;p__Proteobacteria;c__Gammaproteobacteria;o__Vibrionales;f__Vibrionaceae;g__Vibrio
map02010	K10440	-	H.1.24h_2289	k__Bacteria;p__Proteobacteria;c__Gammaproteobacteria;o__Vibrionales;f__Vibrionaceae;g__Vibrio
map02010	K10441	3.6.3.17	H.1.24h_2290	k__Bacteria;p__Proteobacteria;c__Gammaproteobacteria;o__Vibrionales;f__Vibrionaceae;g__Vibrio
map02010	K06726	5.4.99.62	H.1.24h_2291	k__Bacteria;p__Proteobacteria;c__Gammaproteobacteria;o__Vibrionales;f__Vibrionaceae;g__Vibrio
map02010	K09808	-	H.1.24h_2324	k__Bacteria;p__Proteobacteria;c__Gammaproteobacteria;o__Vibrionales;f__Vibrionaceae;g__Vibrio
map02010	K09810	3.6.3.-	H.1.24h_2325	k__Bacteria;p__Proteobacteria;c__Gammaproteobacteria;o__Vibrionales;f__Vibrionaceae;g__Vibrio
map02010	K09808	-	H.1.24h_2326	k__Bacteria;p__Proteobacteria;c__Gammaproteobacteria;o__Vibrionales;f__Vibrionaceae;g__Vibrio
map02010	K11085	3.6.3.-	H.1.24h_2329	k__Bacteria;p__Proteobacteria;c__Gammaproteobacteria;o__Vibrionales;f__Vibrionaceae;g__Vibrio
map02010	K10022	-	H.1.24h_2344	k__Bacteria;p__Proteobacteria;c__Gammaproteobacteria;o__Vibrionales;f__Vibrionaceae;g__Vibrio
map02010	K10024	-	H.1.24h_2345	k__Bacteria;p__Proteobacteria;c__Gammaproteobacteria;o__Vibrionales;f__Vibrionaceae;g__Vibrio
map02010	K10023	-	H.1.24h_2346	k__Bacteria;p__Proteobacteria;c__Gammaproteobacteria;o__Vibrionales;f__Vibrionaceae;g__Vibrio
map02010	K02036	3.6.3.27	H.1.24h_2449	k__Bacteria;p__Proteobacteria;c__Gammaproteobacteria;o__Vibrionales;f__Vibrionaceae;g__Vibrio
map02010	K02038	-	H.1.24h_2450	k__Bacteria;p__Proteobacteria;c__Gammaproteobacteria;o__Vibrionales;f__Vibrionaceae;g__Vibrio
map02010	K02037	-	H.1.24h_2451	k__Bacteria;p__Proteobacteria;c__Gammaproteobacteria;o__Vibrionales;f__Vibrionaceae;g__Vibrio
map02010	K02040	-	H.1.24h_2452	k__Bacteria;p__Proteobacteria;c__Gammaproteobacteria;o__Vibrionales;f__Vibrionaceae;g__Vibrio
map02010	K16786	3.6.3.-	H.1.24h_2472	k__Bacteria;p__Proteobacteria;c__Gammaproteobacteria;o__Vibrionales;f__Vibrionaceae;g__Vibrio
map02010	K16785	-	H.1.24h_2473	k__Bacteria;p__Proteobacteria;c__Gammaproteobacteria;o__Vibrionales;f__Vibrionaceae;g__Vibrio
map02010	K10823	-	H.1.24h_2488	k__Bacteria;p__Proteobacteria;c__Gammaproteobacteria;o__Vibrionales;f__Vibrionaceae;g__Vibrio
map02010	K09815	-	H.1.24h_2589	k__Bacteria;p__Proteobacteria;c__Gammaproteobacteria;o__Vibrionales;f__Vibrionaceae;g__Vibrio
map02010	K09817	3.6.3.-	H.1.24h_2590	k__Bacteria;p__Proteobacteria;c__Gammaproteobacteria;o__Vibrionales;f__Vibrionaceae;g__Vibrio
map02010	K09816	-	H.1.24h_2591	k__Bacteria;p__Proteobacteria;c__Gammaproteobacteria;o__Vibrionales;f__Vibrionaceae;g__Vibrio
map02010	K11069	-	H.1.24h_269	k__Bacteria;p__Proteobacteria;c__Gammaproteobacteria;o__Vibrionales;f__Vibrionaceae;g__Vibrio
map02010	K15576	-	H.1.24h_2718	k__Bacteria;p__Proteobacteria;c__Gammaproteobacteria;o__Vibrionales;f__Vibrionaceae;g__Vibrio
map02010	K15577	-	H.1.24h_2719	k__Bacteria;p__Proteobacteria;c__Gammaproteobacteria;o__Vibrionales;f__Vibrionaceae;g__Vibrio
map02010	K15578	3.6.3.-	H.1.24h_2720	k__Bacteria;p__Proteobacteria;c__Gammaproteobacteria;o__Vibrionales;f__Vibrionaceae;g__Vibrio
map02010	K10823	-	H.1.24h_3096	k__Bacteria;p__Proteobacteria;c__Gammaproteobacteria;o__Vibrionales;f__Vibrionaceae;g__Vibrio
map02010	K15583	-	H.1.24h_3097	k__Bacteria;p__Proteobacteria;c__Gammaproteobacteria;o__Vibrionales;f__Vibrionaceae;g__Vibrio
map02010	K15582	-	H.1.24h_3098	k__Bacteria;p__Proteobacteria;c__Gammaproteobacteria;o__Vibrionales;f__Vibrionaceae;g__Vibrio
map02010	K15580	-	H.1.24h_3100	k__Bacteria;p__Proteobacteria;c__Gammaproteobacteria;o__Vibrionales;f__Vibrionaceae;g__Vibrio
map02010	K02002	-	H.1.24h_3198	k__Bacteria;p__Proteobacteria;c__Gammaproteobacteria;o__Vibrionales;f__Vibrionaceae;g__Vibrio
map02010	K10000	3.6.3.-	H.1.24h_3200	k__Bacteria;p__Proteobacteria;c__Gammaproteobacteria;o__Vibrionales;f__Vibrionaceae;g__Vibrio
map02010	K09997	-	H.1.24h_3201	k__Bacteria;p__Proteobacteria;c__Gammaproteobacteria;o__Vibrionales;f__Vibrionaceae;g__Vibrio
map02010	K09999	-	H.1.24h_3202	k__Bacteria;p__Proteobacteria;c__Gammaproteobacteria;o__Vibrionales;f__Vibrionaceae;g__Vibrio
map02010	K09998	-	H.1.24h_3203	k__Bacteria;p__Proteobacteria;c__Gammaproteobacteria;o__Vibrionales;f__Vibrionaceae;g__Vibrio
map02010	K15580	-	H.1.24h_3321	k__Bacteria;p__Proteobacteria;c__Gammaproteobacteria;o__Vibrionales;f__Vibrionaceae;g__Vibrio
map02010	K12541	-	H.1.24h_3328	k__Bacteria;p__Proteobacteria;c__Gammaproteobacteria;o__Vibrionales;f__Vibrionaceae;g__Vibrio
map02010	K18893	-	H.1.24h_3347	k__Bacteria;p__Proteobacteria;c__Gammaproteobacteria;o__Vibrionales;f__Vibrionaceae;g__Vibrio
map02010	K16963	3.6.3.-	H.1.24h_343	k__Bacteria;p__Proteobacteria;c__Gammaproteobacteria;o__Vibrionales;f__Vibrionaceae;g__Vibrio
map02010	K02020	-	H.1.24h_3440	k__Bacteria;p__Proteobacteria;c__Gammaproteobacteria;o__Vibrionales;f__Vibrionaceae;g__Vibrio;s__Vibrio alginolyticus
map02010	K02018	-	H.1.24h_3441	k__Bacteria;p__Proteobacteria;c__Gammaproteobacteria;o__Vibrionales;f__Vibrionaceae;g__Vibrio
map02010	K16961	-	H.1.24h_345	k__Bacteria;p__Proteobacteria;c__Gammaproteobacteria;o__Vibrionales;f__Vibrionaceae;g__Vibrio
map02010	K09816	-	H.1.24h_3790	k__Bacteria;p__Proteobacteria;c__Gammaproteobacteria;o__Vibrionales;f__Vibrionaceae;g__Vibrio
map02010	K09817	3.6.3.-	H.1.24h_3791	k__Bacteria;p__Proteobacteria;c__Gammaproteobacteria;o__Vibrionales;f__Vibrionaceae;g__Vibrio
map02010	K09815	-	H.1.24h_3792	k__Bacteria;p__Proteobacteria;c__Gammaproteobacteria;o__Vibrionales;f__Vibrionaceae;g__Vibrio
map02010	K05685	3.6.3.-	H.1.24h_3862	k__Bacteria;p__Proteobacteria;c__Gammaproteobacteria;o__Vibrionales;f__Vibrionaceae;g__Vibrio
map02010	K02010	3.6.3.30	H.1.24h_3878	k__Bacteria;p__Proteobacteria;c__Gammaproteobacteria;o__Vibrionales;f__Vibrionaceae;g__Vibrio
map02010	K02011	-	H.1.24h_3879	k__Bacteria;p__Proteobacteria;c__Gammaproteobacteria;o__Vibrionales;f__Vibrionaceae;g__Vibrio
map02010	K02000	3.6.3.32	H.1.24h_3948	k__Bacteria;p__Proteobacteria;c__Gammaproteobacteria;o__Vibrionales;f__Vibrionaceae;g__Vibrio
map02010	K02001	-	H.1.24h_3949	k__Bacteria;p__Proteobacteria;c__Gammaproteobacteria;o__Vibrionales;f__Vibrionaceae;g__Vibrio
map02010	K02000	3.6.3.32	H.1.24h_4174	k__Bacteria;p__Proteobacteria;c__Gammaproteobacteria;o__Vibrionales;f__Vibrionaceae;g__Vibrio
map02010	K02001	-	H.1.24h_4175	k__Bacteria;p__Proteobacteria;c__Gammaproteobacteria;o__Vibrionales;f__Vibrionaceae;g__Vibrio
map02010	K02002	-	H.1.24h_4176	k__Bacteria;p__Proteobacteria;c__Gammaproteobacteria;o__Vibrionales;f__Vibrionaceae;g__Vibrio
map02010	K02044	-	H.1.24h_4191	k__Bacteria;p__Proteobacteria;c__Gammaproteobacteria;o__Vibrionales;f__Vibrionaceae;g__Vibrio
map02010	K09812	-	H.1.24h_4347	k__Bacteria;p__Proteobacteria;c__Gammaproteobacteria;o__Vibrionales;f__Vibrionaceae;g__Vibrio
map02010	K09811	-	H.1.24h_4348	k__Bacteria;p__Proteobacteria;c__Gammaproteobacteria;o__Vibrionales;f__Vibrionaceae;g__Vibrio
map02010	K19230	-	H.1.24h_4523	k__Bacteria;p__Proteobacteria;c__Gammaproteobacteria;o__Vibrionales;f__Vibrionaceae;g__Vibrio
map02010	K19229	-	H.1.24h_4524	k__Bacteria;p__Proteobacteria;c__Gammaproteobacteria;o__Vibrionales;f__Vibrionaceae;g__Vibrio
map02010	K19228	-	H.1.24h_4525	k__Bacteria;p__Proteobacteria;c__Gammaproteobacteria;o__Vibrionales;f__Vibrionaceae;g__Vibrio
map02010	K19227	-	H.1.24h_4526	k__Bacteria;p__Proteobacteria;c__Gammaproteobacteria;o__Vibrionales;f__Vibrionaceae;g__Vibrio
map02010	K16012	-	H.1.24h_4591	k__Bacteria;p__Proteobacteria;c__Gammaproteobacteria;o__Vibrionales;f__Vibrionaceae;g__Vibrio
map02010	K16013	-	H.1.24h_4592	k__Bacteria;p__Proteobacteria;c__Gammaproteobacteria;o__Vibrionales;f__Vibrionaceae;g__Vibrio
map02010	K02016	-	H.1.24h_5035	k__Bacteria;p__Proteobacteria;c__Gammaproteobacteria;o__Vibrionales;f__Vibrionaceae;g__Vibrio
map02010	K02015	-	H.1.24h_5036	k__Bacteria;p__Proteobacteria;c__Gammaproteobacteria;o__Vibrionales;f__Vibrionaceae;g__Vibrio
map02010	K02015	-	H.1.24h_5037	k__Bacteria;p__Proteobacteria;c__Gammaproteobacteria;o__Vibrionales;f__Vibrionaceae;g__Vibrio
map02010	K02013	3.6.3.34	H.1.24h_5038	k__Bacteria;p__Proteobacteria;c__Gammaproteobacteria;o__Vibrionales;f__Vibrionaceae;g__Vibrio
map02010	K02196	-	H.1.24h_505	k__Bacteria;p__Proteobacteria;c__Gammaproteobacteria;o__Vibrionales;f__Vibrionaceae;g__Vibrio
map02010	K02195	-	H.1.24h_506	k__Bacteria;p__Proteobacteria;c__Gammaproteobacteria;o__Vibrionales;f__Vibrionaceae;g__Vibrio
map02010	K02193	3.6.3.41	H.1.24h_508	k__Bacteria;p__Proteobacteria;c__Gammaproteobacteria;o__Vibrionales;f__Vibrionaceae;g__Vibrio
map02010	K10022	-	H.1.24h_5214	k__Bacteria;p__Proteobacteria;c__Gammaproteobacteria;o__Vibrionales;f__Vibrionaceae;g__Vibrio
map02010	K02015	-	H.1.24h_5400	k__Bacteria;p__Proteobacteria;c__Gammaproteobacteria;o__Vibrionales;f__Vibrionaceae;g__Vibrio
map02010	K02015	-	H.1.24h_5401	k__Bacteria;p__Proteobacteria;c__Gammaproteobacteria;o__Vibrionales;f__Vibrionaceae;g__Vibrio;s__Vibrio alginolyticus
map02010	K02016	-	H.1.24h_5402	k__Bacteria;p__Proteobacteria;c__Gammaproteobacteria;o__Vibrionales;f__Vibrionaceae;g__Vibrio;s__Vibrio alginolyticus
map02010	K10109	-	H.1.24h_5410	k__Bacteria;p__Proteobacteria;c__Gammaproteobacteria;o__Vibrionales;f__Vibrionaceae;g__Vibrio
map02010	K10108	-	H.1.24h_5411	k__Bacteria;p__Proteobacteria;c__Gammaproteobacteria;o__Vibrionales;f__Vibrionaceae;g__Vibrio;s__Vibrio alginolyticus
map02010	K10111	3.6.3.-	H.1.24h_5412	k__Bacteria;p__Proteobacteria;c__Gammaproteobacteria;o__Vibrionales;f__Vibrionaceae;g__Vibrio
map02010	K02015	-	H.1.24h_5437	k__Bacteria;p__Proteobacteria;c__Gammaproteobacteria;o__Vibrionales;f__Vibrionaceae;g__Vibrio
map02010	K02013	3.6.3.34	H.1.24h_5439	k__Bacteria;p__Proteobacteria;c__Gammaproteobacteria;o__Vibrionales;f__Vibrionaceae;g__Vibrio
map02010	K02040	-	H.1.24h_5645	k__Bacteria;p__Proteobacteria;c__Gammaproteobacteria;o__Vibrionales;f__Vibrionaceae;g__Vibrio;s__Vibrio alginolyticus
map02010	K02015	-	H.1.24h_5668	k__Bacteria;p__Proteobacteria;c__Gammaproteobacteria;o__Vibrionales;f__Vibrionaceae;g__Vibrio
map02010	K02016	-	H.1.24h_5669	k__Bacteria;p__Proteobacteria;c__Gammaproteobacteria;o__Vibrionales;f__Vibrionaceae;g__Vibrio
map02010	K02040	-	H.1.24h_5734	k__Bacteria;p__Proteobacteria;c__Gammaproteobacteria;o__Vibrionales;f__Vibrionaceae;g__Vibrio
map02010	K02038	-	H.1.24h_5738	k__Bacteria;p__Proteobacteria;c__Gammaproteobacteria;o__Vibrionales;f__Vibrionaceae;g__Vibrio
map02010	K02036	3.6.3.27	H.1.24h_5739	k__Bacteria;p__Proteobacteria;c__Gammaproteobacteria;o__Vibrionales;f__Vibrionaceae;g__Vibrio
map02010	K05776	-	H.1.24h_6044	k__Bacteria;p__Proteobacteria;c__Gammaproteobacteria;o__Vibrionales;f__Vibrionaceae;g__Vibrio
map02010	K02064	-	H.1.24h_6123	k__Bacteria;p__Proteobacteria;c__Gammaproteobacteria;o__Vibrionales;f__Vibrionaceae;g__Vibrio
map02010	K02063	-	H.1.24h_6124	k__Bacteria;p__Proteobacteria;c__Gammaproteobacteria;o__Vibrionales;f__Vibrionaceae;g__Vibrio
map02010	K02062	-	H.1.24h_6125	k__Bacteria;p__Proteobacteria;c__Gammaproteobacteria;o__Vibrionales;f__Vibrionaceae;g__Vibrio
map02010	K02073	-	H.1.24h_6181	k__Bacteria;p__Proteobacteria;c__Gammaproteobacteria;o__Vibrionales;f__Vibrionaceae;g__Vibrio
map02010	K15600	-	H.1.24h_6430	k__Bacteria;p__Proteobacteria;c__Gammaproteobacteria;o__Vibrionales;f__Vibrionaceae;g__Vibrio;s__Vibrio alginolyticus
map02010	K15599	-	H.1.24h_6431	k__Bacteria;p__Proteobacteria;c__Gammaproteobacteria;o__Vibrionales;f__Vibrionaceae;g__Vibrio;s__Vibrio alginolyticus
map02010	K15598	-	H.1.24h_6432	k__Bacteria;p__Proteobacteria;c__Gammaproteobacteria;o__Vibrionales;f__Vibrionaceae;g__Vibrio
map02010	K06858	-	H.1.24h_6694	k__Bacteria;p__Proteobacteria;c__Gammaproteobacteria;o__Vibrionales;f__Vibrionaceae;g__Vibrio
map02010	K02010	3.6.3.30	H.1.24h_671	k__Bacteria;p__Proteobacteria;c__Gammaproteobacteria;o__Vibrionales;f__Vibrionaceae;g__Vibrio
map02010	K02011	-	H.1.24h_672	k__Bacteria;p__Proteobacteria;c__Gammaproteobacteria;o__Vibrionales;f__Vibrionaceae;g__Vibrio
map02010	K02012	-	H.1.24h_673	k__Bacteria;p__Proteobacteria;c__Gammaproteobacteria;o__Vibrionales;f__Vibrionaceae;g__Vibrio
map02010	K11071	-	H.1.24h_7023	k__Bacteria;p__Proteobacteria;c__Gammaproteobacteria;o__Vibrionales;f__Vibrionaceae;g__Vibrio
map02010	K11070	-	H.1.24h_7024	k__Bacteria;p__Proteobacteria;c__Gammaproteobacteria;o__Vibrionales;f__Vibrionaceae;g__Vibrio
map02010	K05772	-	H.1.24h_7044	k__Bacteria;p__Proteobacteria;c__Gammaproteobacteria;o__Vibrionales;f__Vibrionaceae;g__Vibrio
map02010	K05773	-	H.1.24h_7045	k__Bacteria;p__Proteobacteria;c__Gammaproteobacteria;o__Vibrionales;f__Vibrionaceae;g__Vibrio
map02010	K06857	3.6.3.55	H.1.24h_7046	k__Bacteria;p__Proteobacteria;c__Gammaproteobacteria;o__Vibrionales;f__Vibrionaceae;g__Vibrio
map02010	K02015	-	H.1.24h_7114	k__Bacteria;p__Proteobacteria;c__Gammaproteobacteria;o__Vibrionales;f__Vibrionaceae;g__Vibrio
map02010	K02016	-	H.1.24h_7115	k__Bacteria;p__Proteobacteria;c__Gammaproteobacteria;o__Vibrionales;f__Vibrionaceae;g__Vibrio
map02010	K02013	3.6.3.34	H.1.24h_7116	k__Bacteria;p__Proteobacteria;c__Gammaproteobacteria;o__Vibrionales;f__Vibrionaceae;g__Vibrio
map02010	K02040	-	H.1.24h_7141	k__Bacteria;p__Proteobacteria;c__Gammaproteobacteria;o__Vibrionales;f__Vibrionaceae;g__Vibrio;s__Vibrio alginolyticus
map02010	K12541	-	H.1.24h_7146	k__Bacteria;p__Proteobacteria;c__Gammaproteobacteria;o__Vibrionales;f__Vibrionaceae;g__Vibrio
map02010	K06861	3.6.3.-	H.1.24h_763	k__Bacteria;p__Proteobacteria;c__Gammaproteobacteria;o__Vibrionales;f__Vibrionaceae;g__Vibrio
map02010	K02066	-	H.1.24h_770	k__Bacteria;p__Proteobacteria;c__Gammaproteobacteria;o__Vibrionales;f__Vibrionaceae;g__Vibrio
map02010	K07323	-	H.1.24h_772	k__Bacteria;p__Proteobacteria;c__Gammaproteobacteria;o__Vibrionales;f__Vibrionaceae;g__Vibrio
map02010	K07122	-	H.1.24h_773	k__Bacteria;p__Proteobacteria;c__Gammaproteobacteria;o__Vibrionales;f__Vibrionaceae;g__Vibrio
map02010	K11720	-	H.1.24h_792	k__Bacteria;p__Proteobacteria;c__Gammaproteobacteria;o__Vibrionales;f__Vibrionaceae;g__Vibrio
map02010	K13893	-	H.1.24h_849	k__Bacteria;p__Proteobacteria;c__Gammaproteobacteria;o__Vibrionales;f__Vibrionaceae;g__Vibrio
map02010	K13895	-	H.1.24h_850	k__Bacteria;p__Proteobacteria;c__Gammaproteobacteria;o__Vibrionales;f__Vibrionaceae;g__Vibrio
map02010	K13894	-	H.1.24h_851	k__Bacteria;p__Proteobacteria;c__Gammaproteobacteria;o__Vibrionales;f__Vibrionaceae;g__Vibrio
map02010	K09972	3.6.3.-	H.1.24h_980	k__Bacteria;p__Proteobacteria;c__Gammaproteobacteria;o__Vibrionales;f__Vibrionaceae;g__Vibrio
map02010	K09971	-	H.1.24h_981	k__Bacteria;p__Proteobacteria;c__Gammaproteobacteria;o__Vibrionales;f__Vibrionaceae;g__Vibrio
map02010	K09970	-	H.1.24h_982	k__Bacteria;p__Proteobacteria;c__Gammaproteobacteria;o__Vibrionales;f__Vibrionaceae;g__Vibrio
map02010	K09969	-	H.1.24h_983	k__Bacteria;p__Proteobacteria;c__Gammaproteobacteria;o__Vibrionales;f__Vibrionaceae;g__Vibrio;s__Vibrio alginolyticus
map02010	K19227	-	H.1.72h_10048	k__Bacteria;p__Proteobacteria;c__Gammaproteobacteria;o__Vibrionales;f__Vibrionaceae;g__Vibrio;s__Vibrio brasiliensis
map02010	K19228	-	H.1.72h_10049	k__Bacteria;p__Proteobacteria;c__Gammaproteobacteria;o__Vibrionales;f__Vibrionaceae;g__Vibrio;s__Vibrio brasiliensis
map02010	K19229	-	H.1.72h_10050	k__Bacteria;p__Proteobacteria;c__Gammaproteobacteria;o__Vibrionales;f__Vibrionaceae;g__Vibrio;s__Vibrio brasiliensis
map02010	K19230	-	H.1.72h_10051	k__Bacteria;p__Proteobacteria;c__Gammaproteobacteria;o__Vibrionales;f__Vibrionaceae;g__Vibrio
map02010	K02002	-	H.1.72h_10215	k__Bacteria;p__Proteobacteria;c__Gammaproteobacteria;o__Vibrionales;f__Vibrionaceae;g__Vibrio;s__Vibrio brasiliensis
map02010	K06074	3.6.3.33	H.1.72h_10385	k__Bacteria;p__Proteobacteria;c__Gammaproteobacteria;o__Vibrionales;f__Vibrionaceae;g__Vibrio
map02010	K02000	3.6.3.32	H.1.72h_10390	k__Bacteria;p__Proteobacteria;c__Gammaproteobacteria;o__Vibrionales;f__Vibrionaceae;g__Vibrio;s__Vibrio sp. PID17_43
map02010	K02037	-	H.1.72h_10508	k__Bacteria;p__Proteobacteria;c__Gammaproteobacteria;o__Alteromonadales;f__Shewanellaceae;g__Shewanella;s__Shewanella waksmanii
map02010	K02016	-	H.1.72h_10846	k__Bacteria;p__Proteobacteria;c__Gammaproteobacteria;o__Vibrionales;f__Vibrionaceae;g__Vibrio;s__Vibrio ponticus
map02010	K02015	-	H.1.72h_10847	k__Bacteria;p__Proteobacteria;c__Gammaproteobacteria;o__Vibrionales;f__Vibrionaceae;g__Vibrio;s__Vibrio ponticus
map02010	K02013	3.6.3.34	H.1.72h_10848	k__Bacteria;p__Proteobacteria;c__Gammaproteobacteria;o__Vibrionales;f__Vibrionaceae;g__Vibrio;s__Vibrio ponticus
map02010	K02000	3.6.3.32	H.1.72h_11033	k__Bacteria;p__Proteobacteria;c__Gammaproteobacteria;o__Vibrionales;f__Vibrionaceae;g__Vibrio;s__Vibrio brasiliensis
map02010	K02001	-	H.1.72h_11034	k__Bacteria;p__Proteobacteria;c__Gammaproteobacteria;o__Vibrionales;f__Vibrionaceae;g__Vibrio
map02010	K02002	-	H.1.72h_11035	k__Bacteria;p__Proteobacteria;c__Gammaproteobacteria;o__Vibrionales;f__Vibrionaceae;g__Vibrio;s__Vibrio brasiliensis
map02010	K15770	-	H.1.72h_11382	k__Bacteria;p__Proteobacteria;c__Gammaproteobacteria;o__Vibrionales;f__Vibrionaceae;g__Vibrio
map02010	K06857	3.6.3.55	H.1.72h_11518	k__Bacteria;p__Proteobacteria;c__Gammaproteobacteria;o__Vibrionales;f__Vibrionaceae;g__Vibrio
map02010	K11085	3.6.3.-	H.1.72h_11644	k__Bacteria;p__Proteobacteria;c__Gammaproteobacteria;o__Vibrionales;f__Vibrionaceae;g__Vibrio;s__Vibrio ponticus
map02010	K15580	-	H.1.72h_11779	k__Bacteria;p__Proteobacteria;c__Gammaproteobacteria;o__Vibrionales;f__Vibrionaceae;g__Vibrio;s__Vibrio brasiliensis
map02010	K15581	-	H.1.72h_11780	k__Bacteria;p__Proteobacteria;c__Gammaproteobacteria;o__Vibrionales;f__Vibrionaceae;g__Vibrio;s__Vibrio brasiliensis
map02010	K15582	-	H.1.72h_11781	k__Bacteria;p__Proteobacteria;c__Gammaproteobacteria;o__Vibrionales;f__Vibrionaceae;g__Vibrio;s__Vibrio brasiliensis
map02010	K15583	-	H.1.72h_11782	k__Bacteria;p__Proteobacteria;c__Gammaproteobacteria;o__Vibrionales;f__Vibrionaceae;g__Vibrio;s__Vibrio brasiliensis
map02010	K10823	-	H.1.72h_11783	k__Bacteria;p__Proteobacteria;c__Gammaproteobacteria;o__Vibrionales;f__Vibrionaceae;g__Vibrio;s__Vibrio brasiliensis
map02010	K10440	-	H.1.72h_12298	k__Bacteria;p__Proteobacteria;c__Gammaproteobacteria;o__Vibrionales;f__Vibrionaceae;g__Vibrio;s__Vibrio shilonii
map02010	K10441	3.6.3.17	H.1.72h_12299	k__Bacteria;p__Proteobacteria;c__Gammaproteobacteria;o__Vibrionales;f__Vibrionaceae;g__Vibrio;s__Vibrio shilonii
map02010	K10439	-	H.1.72h_12300	k__Bacteria;p__Proteobacteria;c__Gammaproteobacteria;o__Vibrionales;f__Vibrionaceae;g__Vibrio;s__Vibrio shilonii
map02010	K17315	-	H.1.72h_12424	k__Bacteria;p__Proteobacteria;c__Gammaproteobacteria;o__Vibrionales;f__Vibrionaceae;g__Vibrio;s__Vibrio brasiliensis
map02010	K17316	-	H.1.72h_12425	k__Bacteria;p__Proteobacteria;c__Gammaproteobacteria;o__Vibrionales;f__Vibrionaceae;g__Vibrio;s__Vibrio brasiliensis
map02010	K17317	-	H.1.72h_12426	k__Bacteria;p__Proteobacteria;c__Gammaproteobacteria;o__Vibrionales;f__Vibrionaceae;g__Vibrio
map02010	K10112	-	H.1.72h_12427	k__Bacteria;p__Proteobacteria;c__Gammaproteobacteria;o__Vibrionales;f__Vibrionaceae;g__Vibrio;s__Vibrio brasiliensis
map02010	K02010	3.6.3.30	H.1.72h_12766	k__Bacteria;p__Proteobacteria;c__Gammaproteobacteria;o__Vibrionales;f__Vibrionaceae;g__Vibrio;s__Vibrio ponticus
map02010	K11085	3.6.3.-	H.1.72h_13406	k__Bacteria;p__Proteobacteria;c__Gammaproteobacteria;o__Vibrionales;f__Vibrionaceae;g__Vibrio
map02010	K09815	-	H.1.72h_13478	k__Bacteria;p__Proteobacteria;c__Gammaproteobacteria;o__Vibrionales;f__Vibrionaceae;g__Vibrio;s__Vibrio panuliri
map02010	K09817	3.6.3.-	H.1.72h_13479	k__Bacteria;p__Proteobacteria;c__Gammaproteobacteria;o__Vibrionales;f__Vibrionaceae;g__Vibrio;s__Vibrio panuliri
map02010	K09816	-	H.1.72h_13480	k__Bacteria;p__Proteobacteria;c__Gammaproteobacteria;o__Vibrionales;f__Vibrionaceae;g__Vibrio;s__Vibrio panuliri
map02010	K02038	-	H.1.72h_13488	k__Bacteria;p__Proteobacteria;c__Gammaproteobacteria;o__Vibrionales;f__Vibrionaceae;g__Vibrio
map02010	K07323	-	H.1.72h_1365	k__Bacteria;p__Proteobacteria;c__Gammaproteobacteria;o__Vibrionales;f__Vibrionaceae;g__Vibrio;s__Vibrio ponticus
map02010	K07122	-	H.1.72h_1366	k__Bacteria;p__Proteobacteria;c__Gammaproteobacteria;o__Vibrionales;f__Vibrionaceae;g__Vibrio;s__Vibrio ponticus
map02010	K02016	-	H.1.72h_13749	k__Bacteria;p__Proteobacteria;c__Gammaproteobacteria;o__Vibrionales;f__Vibrionaceae;g__Vibrio;s__Vibrio alginolyticus
map02010	K02010	3.6.3.30	H.1.72h_13766	k__Bacteria;p__Proteobacteria;c__Gammaproteobacteria;o__Vibrionales;f__Vibrionaceae;g__Vibrio
map02010	K02016	-	H.1.72h_13783	k__Bacteria;p__Proteobacteria;c__Gammaproteobacteria;o__Alteromonadales;f__Shewanellaceae;g__Shewanella;s__Shewanella waksmanii
map02010	K02015	-	H.1.72h_13784	k__Bacteria;p__Proteobacteria;c__Gammaproteobacteria;o__Alteromonadales;f__Shewanellaceae;g__Shewanella;s__Shewanella waksmanii
map02010	K02066	-	H.1.72h_14000	k__Bacteria;p__Proteobacteria;c__Gammaproteobacteria;o__Vibrionales;f__Vibrionaceae;g__Vibrio;s__Vibrio ponticus
map02010	K02067	-	H.1.72h_14001	k__Bacteria;p__Proteobacteria;c__Gammaproteobacteria;o__Vibrionales;f__Vibrionaceae;g__Vibrio;s__Vibrio ponticus
map02010	K07323	-	H.1.72h_14002	k__Bacteria;p__Proteobacteria;c__Gammaproteobacteria;o__Vibrionales;f__Vibrionaceae;g__Vibrio
map02010	K07122	-	H.1.72h_14003	k__Bacteria;p__Proteobacteria;c__Gammaproteobacteria;o__Vibrionales;f__Vibrionaceae;g__Vibrio;s__Vibrio ponticus
map02010	K02016	-	H.1.72h_1405	k__Bacteria;p__Proteobacteria;c__Gammaproteobacteria;o__Vibrionales;f__Vibrionaceae;g__Vibrio
map02010	K09808	-	H.1.72h_14276	k__Bacteria;p__Proteobacteria;c__Gammaproteobacteria;o__Alteromonadales;f__Shewanellaceae;g__Shewanella;s__Shewanella waksmanii
map02010	K09812	-	H.1.72h_14600	k__Bacteria;p__Proteobacteria;c__Gammaproteobacteria;o__Vibrionales;f__Vibrionaceae;g__Vibrio
map02010	K09811	-	H.1.72h_14601	k__Bacteria;p__Proteobacteria;c__Gammaproteobacteria;o__Vibrionales;f__Vibrionaceae;g__Vibrio;s__Vibrio brasiliensis
map02010	K02040	-	H.1.72h_14689	k__Bacteria;p__Proteobacteria;c__Gammaproteobacteria;o__Vibrionales;f__Vibrionaceae;g__Vibrio
map02010	K02037	-	H.1.72h_14690	k__Bacteria;p__Proteobacteria;c__Gammaproteobacteria;o__Vibrionales;f__Vibrionaceae;g__Vibrio;s__Vibrio parahaemolyticus
map02010	K02038	-	H.1.72h_14691	k__Bacteria;p__Proteobacteria;c__Gammaproteobacteria;o__Vibrionales;f__Vibrionaceae;g__Vibrio
map02010	K02036	3.6.3.27	H.1.72h_14692	k__Bacteria;p__Proteobacteria;c__Gammaproteobacteria;o__Vibrionales;f__Vibrionaceae;g__Vibrio;s__Vibrio sp. HENC-03
map02010	K10439	-	H.1.72h_14752	k__Bacteria;p__Proteobacteria;c__Gammaproteobacteria;o__Alteromonadales;f__Shewanellaceae;g__Shewanella;s__Shewanella waksmanii
map02010	K16786	3.6.3.-	H.1.72h_14950	k__Bacteria;p__Candidatus Fermentibacteria;c__Unclassified;o__Unclassified;f__Unclassified;g__Unclassified;s__Candidatus Fermentibacteria bacterium
map02010	K16786	3.6.3.-	H.1.72h_15017	k__Bacteria;p__Proteobacteria;c__Gammaproteobacteria;o__Vibrionales;f__Vibrionaceae;g__Vibrio
map02010	K07091	-	H.1.72h_15158	k__Bacteria;p__Proteobacteria;c__Gammaproteobacteria;o__Vibrionales;f__Vibrionaceae;g__Vibrio;s__Vibrio brasiliensis
map02010	K16786	3.6.3.-	H.1.72h_15176	k__Bacteria;p__Proteobacteria;c__Gammaproteobacteria;o__Vibrionales;f__Vibrionaceae;g__Vibrio
map02010	K05845	-	H.1.72h_15227	k__Bacteria;p__Proteobacteria;c__Gammaproteobacteria;o__Vibrionales;f__Vibrionaceae;g__Vibrio;s__Vibrio ponticus
map02010	K10823	-	H.1.72h_15229	k__Bacteria;p__Proteobacteria;c__Gammaproteobacteria;o__Vibrionales;f__Vibrionaceae;g__Vibrio
map02010	K05772	-	H.1.72h_15231	k__Bacteria;p__Proteobacteria;c__Gammaproteobacteria;o__Alteromonadales;f__Shewanellaceae;g__Shewanella;s__Shewanella waksmanii
map02010	K05772	-	H.1.72h_15232	k__Bacteria;p__Proteobacteria;c__Gammaproteobacteria;o__Alteromonadales;f__Shewanellaceae;g__Shewanella;s__Shewanella waksmanii
map02010	K10022	-	H.1.72h_15285	k__Bacteria;p__Proteobacteria;c__Gammaproteobacteria;o__Vibrionales;f__Vibrionaceae;g__Vibrio;s__Vibrio ponticus
map02010	K10024	-	H.1.72h_15286	k__Bacteria;p__Proteobacteria;c__Gammaproteobacteria;o__Vibrionales;f__Vibrionaceae;g__Vibrio
map02010	K15599	-	H.1.72h_15417	k__Bacteria;p__Proteobacteria;c__Gammaproteobacteria;o__Vibrionales;f__Vibrionaceae;g__Vibrio
map02010	K15600	-	H.1.72h_15418	k__Bacteria;p__Proteobacteria;c__Gammaproteobacteria;o__Vibrionales;f__Vibrionaceae;g__Vibrio
map02010	K09696	-	H.1.72h_15562	k__Bacteria;p__Proteobacteria;c__Gammaproteobacteria;o__Alteromonadales;f__Shewanellaceae;g__Shewanella;s__Shewanella waksmanii
map02010	K06861	3.6.3.-	H.1.72h_15804	k__Bacteria;p__Lentisphaerae;c__Unclassified;o__Unclassified;f__Unclassified;g__Unclassified;s__Lentisphaerae bacterium GWF2_50_93
map02010	K15582	-	H.1.72h_15835	k__Bacteria;p__Planctomycetes;c__Planctomycetia;o__Candidatus Brocadiales;f__Candidatus Brocadiaceae;g__Candidatus Scalindua;s__Candidatus Scalindua brodae
map02010	K13893	-	H.1.72h_15944	k__Bacteria;p__Proteobacteria;c__Gammaproteobacteria;o__Cellvibrionales;f__Spongiibacteraceae
map02010	K17315	-	H.1.72h_16094	k__Bacteria;p__Proteobacteria;c__Gammaproteobacteria;o__Vibrionales;f__Vibrionaceae;g__Vibrio
map02010	K10823	-	H.1.72h_16193	k__Bacteria;p__Proteobacteria;c__Gammaproteobacteria;o__Vibrionales;f__Vibrionaceae;g__Vibrio;s__Vibrio brasiliensis
map02010	K09969	-	H.1.72h_1630	k__Bacteria;p__Proteobacteria;c__Gammaproteobacteria;o__Vibrionales;f__Vibrionaceae;g__Vibrio
map02010	K09970	-	H.1.72h_1631	k__Bacteria;p__Proteobacteria;c__Gammaproteobacteria;o__Vibrionales;f__Vibrionaceae;g__Vibrio;s__Vibrio brasiliensis
map02010	K09971	-	H.1.72h_1632	k__Bacteria;p__Proteobacteria;c__Gammaproteobacteria;o__Vibrionales;f__Vibrionaceae;g__Vibrio;s__Vibrio brasiliensis
map02010	K16963	3.6.3.-	H.1.72h_16326	k__Bacteria;p__Proteobacteria;c__Gammaproteobacteria;o__Vibrionales;f__Vibrionaceae;g__Vibrio
map02010	K09972	3.6.3.-	H.1.72h_1633	k__Bacteria;p__Proteobacteria;c__Gammaproteobacteria;o__Vibrionales;f__Vibrionaceae;g__Vibrio
map02010	K02010	3.6.3.30	H.1.72h_16391	k__Bacteria;p__Proteobacteria;c__Gammaproteobacteria;o__Alteromonadales;f__Shewanellaceae;g__Shewanella;s__Shewanella waksmanii
map02010	K02016	-	H.1.72h_16588	k__Bacteria;p__Proteobacteria;c__Gammaproteobacteria;o__Vibrionales;f__Vibrionaceae;g__Vibrio;s__Vibrio rotiferianus
map02010	K10439	-	H.1.72h_17052	k__Bacteria;p__Proteobacteria;c__Gammaproteobacteria;o__Vibrionales;f__Vibrionaceae;g__Vibrio;s__Vibrio panuliri
map02010	K10440	-	H.1.72h_17053	k__Bacteria;p__Proteobacteria;c__Gammaproteobacteria;o__Vibrionales;f__Vibrionaceae;g__Vibrio;s__Vibrio panuliri
map02010	K10441	3.6.3.17	H.1.72h_17054	k__Bacteria;p__Proteobacteria;c__Gammaproteobacteria;o__Vibrionales;f__Vibrionaceae;g__Vibrio;s__Vibrio panuliri
map02010	K06726	5.4.99.62	H.1.72h_17055	k__Bacteria;p__Proteobacteria;c__Gammaproteobacteria;o__Vibrionales;f__Vibrionaceae;g__Vibrio
map02010	K02000	3.6.3.32	H.1.72h_17128	k__Bacteria;p__Proteobacteria;c__Gammaproteobacteria;o__Vibrionales;f__Vibrionaceae;g__Vibrio
map02010	K02001	-	H.1.72h_17129	k__Bacteria;p__Proteobacteria;c__Gammaproteobacteria;o__Vibrionales;f__Vibrionaceae;g__Vibrio;s__Vibrio alginolyticus
map02010	K02002	-	H.1.72h_17130	k__Bacteria;p__Proteobacteria;c__Gammaproteobacteria;o__Vibrionales;f__Vibrionaceae;g__Vibrio;s__Vibrio sp. PID17_43
map02010	K12541	-	H.1.72h_17895	k__Bacteria;p__Proteobacteria;c__Gammaproteobacteria;o__Vibrionales;f__Vibrionaceae;g__Vibrio;s__Vibrio scophthalmi
map02010	K11720	-	H.1.72h_17928	k__Bacteria;p__Proteobacteria;c__Gammaproteobacteria;o__Vibrionales;f__Vibrionaceae;g__Vibrio
map02010	K02010	3.6.3.30	H.1.72h_1793	k__Bacteria;p__Proteobacteria;c__Gammaproteobacteria;o__Alteromonadales;f__Shewanellaceae;g__Shewanella;s__Shewanella waksmanii
map02010	K02011	-	H.1.72h_1794	k__Bacteria;p__Proteobacteria;c__Gammaproteobacteria;o__Alteromonadales;f__Shewanellaceae;g__Shewanella;s__Shewanella waksmanii
map02010	K09808	-	H.1.72h_17950	k__Bacteria;p__Proteobacteria;c__Gammaproteobacteria;o__Alteromonadales;f__Shewanellaceae;g__Shewanella;s__Shewanella colwelliana
map02010	K09810	3.6.3.-	H.1.72h_17951	k__Bacteria;p__Proteobacteria;c__Gammaproteobacteria;o__Alteromonadales;f__Shewanellaceae;g__Shewanella;s__Shewanella waksmanii
map02010	K02011	-	H.1.72h_18008	k__Bacteria;p__candidate division NC10;c__Unclassified;o__Unclassified;f__Unclassified;g__Unclassified
map02010	K02010	3.6.3.30	H.1.72h_18009	k__Bacteria;p__Proteobacteria;c__Gammaproteobacteria;o__Vibrionales;f__Vibrionaceae;g__Vibrio
map02010	K02012	-	H.1.72h_18010	k__Bacteria;p__Proteobacteria;c__Deltaproteobacteria;o__Desulfobacterales;f__Desulfobacteraceae;g__Desulfosarcina;s__Desulfosarcina cetonica
map02010	K10823	-	H.1.72h_18428	k__Bacteria;p__Proteobacteria;c__Gammaproteobacteria;o__Vibrionales;f__Vibrionaceae;g__Vibrio
map02010	K10439	-	H.1.72h_18456	k__Bacteria;p__Proteobacteria;c__Gammaproteobacteria;o__Vibrionales;f__Vibrionaceae;g__Enterovibrio;s__Enterovibrio coralii
map02010	K12541	-	H.1.72h_18473	k__Bacteria;p__Proteobacteria;c__Gammaproteobacteria;o__Alteromonadales;f__Shewanellaceae;g__Shewanella;s__Shewanella waksmanii
map02010	K02018	-	H.1.72h_18660	k__Bacteria;p__Proteobacteria;c__Gammaproteobacteria;o__Vibrionales;f__Vibrionaceae;g__Vibrio;s__Vibrio panuliri
map02010	K02040	-	H.1.72h_18704	k__Bacteria;p__Proteobacteria;c__Gammaproteobacteria;o__Vibrionales;f__Vibrionaceae;g__Enterovibrio;s__Enterovibrio coralii
map02010	K10107	-	H.1.72h_18723	k__Bacteria;p__Proteobacteria;c__Gammaproteobacteria;o__Vibrionales;f__Vibrionaceae;g__Vibrio;s__Vibrio hyugaensis
map02010	K09689	3.6.3.38	H.1.72h_18724	k__Bacteria;p__Proteobacteria;c__Gammaproteobacteria;o__Vibrionales;f__Vibrionaceae;g__Vibrio;s__Vibrio hyugaensis
map02010	K09688	-	H.1.72h_18725	k__Bacteria;p__Proteobacteria;c__Gammaproteobacteria;o__Vibrionales;f__Vibrionaceae;g__Vibrio;s__Vibrio hyugaensis
map02010	K02012	-	H.1.72h_18958	k__Bacteria;p__Proteobacteria;c__Gammaproteobacteria;o__Vibrionales;f__Vibrionaceae;g__Vibrio;s__Vibrio scophthalmi
map02010	K02010	3.6.3.30	H.1.72h_18959	k__Bacteria;p__Proteobacteria;c__Gammaproteobacteria;o__Vibrionales;f__Vibrionaceae;g__Vibrio;s__Vibrio scophthalmi
map02010	K02011	-	H.1.72h_18960	k__Bacteria;p__Proteobacteria;c__Gammaproteobacteria;o__Vibrionales;f__Vibrionaceae;g__Vibrio;s__Vibrio scophthalmi
map02010	K09817	3.6.3.-	H.1.72h_1898	k__Bacteria;p__Proteobacteria;c__Gammaproteobacteria;o__Vibrionales;f__Vibrionaceae;g__Vibrio;s__Vibrio ponticus
map02010	K16012	-	H.1.72h_1910	k__Bacteria;p__Proteobacteria;c__Gammaproteobacteria;o__Alteromonadales;f__Shewanellaceae;g__Shewanella;s__Shewanella waksmanii
map02010	K13893	-	H.1.72h_19227	k__Bacteria;p__Proteobacteria;c__Gammaproteobacteria;o__Vibrionales;f__Vibrionaceae;g__Vibrio
map02010	K10823	-	H.1.72h_19269	k__Bacteria;p__Proteobacteria;c__Gammaproteobacteria;o__Vibrionales;f__Vibrionaceae;g__Vibrio;s__Vibrio ponticus
map02010	K09691	-	H.1.72h_19278	k__Bacteria;p__Proteobacteria;c__Betaproteobacteria;o__Burkholderiales;f__Oxalobacteraceae;g__Duganella;s__Duganella sp. Root198D2
map02010	K09690	-	H.1.72h_19279	k__Bacteria
map02010	K02037	-	H.1.72h_19650	k__Bacteria;p__Proteobacteria;c__Gammaproteobacteria;o__Vibrionales;f__Vibrionaceae;g__Vibrio
map02010	K02010	3.6.3.30	H.1.72h_19718	k__Bacteria;p__Proteobacteria;c__Gammaproteobacteria;o__Vibrionales;f__Vibrionaceae;g__Vibrio
map02010	K12541	-	H.1.72h_19766	k__Bacteria;p__Proteobacteria;c__Gammaproteobacteria;o__Vibrionales;f__Vibrionaceae;g__Vibrio
map02010	K10110	-	H.1.72h_19878	k__Bacteria;p__Proteobacteria;c__Gammaproteobacteria;o__Vibrionales;f__Vibrionaceae;g__Vibrio;s__Vibrio brasiliensis
map02010	K10109	-	H.1.72h_19879	k__Bacteria;p__Proteobacteria;c__Gammaproteobacteria;o__Vibrionales;f__Vibrionaceae;g__Vibrio;s__Vibrio brasiliensis
map02010	K10108	-	H.1.72h_19880	k__Bacteria;p__Proteobacteria;c__Gammaproteobacteria;o__Vibrionales;f__Vibrionaceae;g__Vibrio;s__Vibrio brasiliensis
map02010	K10111	3.6.3.-	H.1.72h_19881	k__Bacteria;p__Proteobacteria;c__Gammaproteobacteria;o__Vibrionales;f__Vibrionaceae;g__Vibrio
map02010	K02040	-	H.1.72h_19888	k__Bacteria;p__Proteobacteria;c__Gammaproteobacteria;o__Vibrionales;f__Vibrionaceae;g__Vibrio;s__Vibrio brasiliensis
map02010	K10540	-	H.1.72h_19905	k__Bacteria;p__Proteobacteria;c__Gammaproteobacteria;o__Vibrionales;f__Vibrionaceae;g__Vibrio;s__Vibrio ponticus
map02010	K15581	-	H.1.72h_1991	k__Bacteria;p__Proteobacteria;c__Gammaproteobacteria;o__Vibrionales;f__Vibrionaceae;g__Vibrio;s__Vibrio brasiliensis
map02010	K15580	-	H.1.72h_1992	k__Bacteria;p__Proteobacteria;c__Gammaproteobacteria;o__Vibrionales;f__Vibrionaceae;g__Vibrio;s__Vibrio brasiliensis
map02010	K02016	-	H.1.72h_2005	k__Bacteria;p__Proteobacteria;c__Gammaproteobacteria;o__Vibrionales;f__Vibrionaceae;g__Vibrio;s__Vibrio brasiliensis
map02010	K13409	-	H.1.72h_20057	k__Bacteria;p__Proteobacteria;c__Gammaproteobacteria;o__Alteromonadales;f__Shewanellaceae;g__Shewanella;s__Shewanella waksmanii
map02010	K02015	-	H.1.72h_2006	k__Bacteria;p__Proteobacteria;c__Gammaproteobacteria;o__Vibrionales;f__Vibrionaceae;g__Vibrio
map02010	K02013	3.6.3.34	H.1.72h_2007	k__Bacteria;p__Proteobacteria;c__Gammaproteobacteria;o__Vibrionales;f__Vibrionaceae;g__Vibrio;s__Vibrio brasiliensis
map02010	K02012	-	H.1.72h_20296	k__Bacteria;p__Proteobacteria;c__Gammaproteobacteria;o__Vibrionales;f__Vibrionaceae;g__Vibrio
map02010	K02011	-	H.1.72h_20297	k__Bacteria;p__Proteobacteria;c__Gammaproteobacteria
map02010	K02010	3.6.3.30	H.1.72h_20298	k__Bacteria;p__Proteobacteria;c__Gammaproteobacteria;o__Vibrionales;f__Vibrionaceae;g__Vibrio;s__Vibrio ponticus
map02010	K19226	-	H.1.72h_20329	k__Bacteria;p__Proteobacteria;c__Gammaproteobacteria;o__Vibrionales;f__Vibrionaceae;g__Vibrio;s__Vibrio sp. PID17_43
map02010	K19227	-	H.1.72h_20330	k__Bacteria;p__Proteobacteria;c__Gammaproteobacteria;o__Vibrionales;f__Vibrionaceae;g__Vibrio
map02010	K09811	-	H.1.72h_20386	k__Bacteria;p__Proteobacteria;c__Gammaproteobacteria;o__Alteromonadales;f__Shewanellaceae;g__Shewanella;s__Shewanella waksmanii
map02010	K09817	3.6.3.-	H.1.72h_20405	k__Bacteria;p__Proteobacteria;c__Gammaproteobacteria;o__Vibrionales;f__Vibrionaceae;g__Vibrio;s__Vibrio harveyi
map02010	K09815	-	H.1.72h_20406	k__Bacteria;p__Proteobacteria;c__Gammaproteobacteria;o__Vibrionales;f__Vibrionaceae;g__Vibrio
map02010	K10112	-	H.1.72h_20540	k__Bacteria;p__Proteobacteria;c__Gammaproteobacteria;o__Vibrionales;f__Vibrionaceae;g__Vibrio
map02010	K02193	3.6.3.41	H.1.72h_20656	k__Bacteria;p__Proteobacteria;c__Gammaproteobacteria;o__Vibrionales;f__Vibrionaceae;g__Vibrio;s__Vibrio ponticus
map02010	K10537	-	H.1.72h_20914	k__Bacteria;p__Proteobacteria;c__Gammaproteobacteria;o__Vibrionales;f__Vibrionaceae;g__Vibrio;s__Vibrio mytili
map02010	K10539	3.6.3.17	H.1.72h_20915	k__Bacteria;p__Proteobacteria;c__Gammaproteobacteria;o__Vibrionales;f__Vibrionaceae;g__Vibrio
map02010	K10538	-	H.1.72h_20916	k__Bacteria;p__Proteobacteria;c__Gammaproteobacteria;o__Vibrionales;f__Vibrionaceae;g__Vibrio;s__Vibrio mytili
map02010	K02040	-	H.1.72h_21209	k__Bacteria;p__Proteobacteria;c__Gammaproteobacteria;o__Alteromonadales;f__Shewanellaceae;g__Shewanella;s__Shewanella waksmanii
map02010	K12536	-	H.1.72h_21594	k__Bacteria;p__Proteobacteria;c__Gammaproteobacteria;o__Vibrionales;f__Vibrionaceae;g__Vibrio;s__Vibrio ponticus
map02010	K10112	-	H.1.72h_21948	k__Bacteria;p__Proteobacteria;c__Gammaproteobacteria;o__Vibrionales;f__Vibrionaceae;g__Vibrio
map02010	K13893	-	H.1.72h_220	k__Bacteria;p__Proteobacteria;c__Gammaproteobacteria;o__Vibrionales;f__Vibrionaceae;g__Vibrio;s__Vibrio orientalis
map02010	K10823	-	H.1.72h_22320	k__Bacteria;p__Proteobacteria;c__Gammaproteobacteria;o__Vibrionales;f__Vibrionaceae;g__Vibrio;s__Vibrio campbellii
map02010	K02071	-	H.1.72h_22333	k__Bacteria;p__Proteobacteria;c__Gammaproteobacteria;o__Vibrionales;f__Vibrionaceae;g__Vibrio;s__Vibrio brasiliensis
map02010	K02072	-	H.1.72h_22334	k__Bacteria;p__Proteobacteria;c__Gammaproteobacteria;o__Vibrionales;f__Vibrionaceae;g__Vibrio;s__Vibrio brasiliensis
map02010	K02073	-	H.1.72h_22335	k__Bacteria;p__Proteobacteria;c__Gammaproteobacteria;o__Vibrionales;f__Vibrionaceae;g__Vibrio;s__Vibrio brasiliensis
map02010	K02015	-	H.1.72h_22397	k__Bacteria;p__Proteobacteria;c__Gammaproteobacteria;o__Enterobacterales;f__Enterobacteriaceae
map02010	K02013	3.6.3.34	H.1.72h_22398	Unclassified
map02010	K02013	3.6.3.34	H.1.72h_22399	k__Bacteria
map02010	K18889	-	H.1.72h_2248	k__Bacteria;p__Proteobacteria;c__Gammaproteobacteria;o__Vibrionales;f__Vibrionaceae;g__Vibrio
map02010	K02002	-	H.1.72h_22487	k__Bacteria;p__Proteobacteria;c__Gammaproteobacteria;o__Vibrionales;f__Vibrionaceae;g__Vibrio
map02010	K02066	-	H.1.72h_22542	k__Bacteria;p__Proteobacteria;c__Gammaproteobacteria;o__Alteromonadales;f__Shewanellaceae;g__Shewanella
map02010	K02067	-	H.1.72h_22543	k__Bacteria;p__Proteobacteria;c__Gammaproteobacteria;o__Alteromonadales;f__Shewanellaceae;g__Shewanella;s__Shewanella waksmanii
map02010	K07323	-	H.1.72h_22544	k__Bacteria;p__Proteobacteria;c__Gammaproteobacteria;o__Alteromonadales;f__Shewanellaceae;g__Shewanella;s__Shewanella waksmanii
map02010	K09815	-	H.1.72h_22712	k__Bacteria;p__Proteobacteria;c__Gammaproteobacteria;o__Vibrionales;f__Vibrionaceae;g__Vibrio;s__Vibrio brasiliensis
map02010	K09817	3.6.3.-	H.1.72h_22713	k__Bacteria;p__Proteobacteria;c__Gammaproteobacteria;o__Vibrionales;f__Vibrionaceae;g__Vibrio;s__Vibrio brasiliensis
map02010	K09816	-	H.1.72h_22714	k__Bacteria;p__Proteobacteria;c__Gammaproteobacteria;o__Vibrionales;f__Vibrionaceae;g__Vibrio
map02010	K18893	-	H.1.72h_22738	k__Bacteria;p__Proteobacteria;c__Gammaproteobacteria;o__Vibrionales;f__Vibrionaceae;g__Vibrio
map02010	K11605	-	H.1.72h_22786	k__Bacteria;p__Proteobacteria;c__Gammaproteobacteria;o__Vibrionales;f__Vibrionaceae;g__Vibrio;s__Vibrio ponticus
map02010	K09816	-	H.1.72h_22843	k__Bacteria;p__Proteobacteria;c__Gammaproteobacteria;o__Vibrionales;f__Vibrionaceae;g__Vibrio;s__Vibrio ponticus
map02010	K10439	-	H.1.72h_22965	k__Bacteria;p__Proteobacteria;c__Gammaproteobacteria;o__Alteromonadales;f__Shewanellaceae;g__Shewanella;s__Shewanella waksmanii
map02010	K12541	-	H.1.72h_23042	k__Bacteria;p__Proteobacteria;c__Gammaproteobacteria;o__Alteromonadales;f__Shewanellaceae;g__Shewanella;s__Shewanella waksmanii
map02010	K07091	-	H.1.72h_23285	k__Bacteria;p__Proteobacteria;c__Gammaproteobacteria;o__Vibrionales;f__Vibrionaceae;g__Vibrio
map02010	K02012	-	H.1.72h_23440	k__Bacteria;p__Proteobacteria;c__Gammaproteobacteria;o__Vibrionales;f__Vibrionaceae;g__Vibrio;s__Vibrio brasiliensis
map02010	K02011	-	H.1.72h_23441	k__Bacteria;p__Proteobacteria;c__Gammaproteobacteria;o__Vibrionales;f__Vibrionaceae;g__Vibrio;s__Vibrio brasiliensis
map02010	K02010	3.6.3.30	H.1.72h_23442	k__Bacteria;p__Proteobacteria;c__Gammaproteobacteria;o__Vibrionales;f__Vibrionaceae;g__Vibrio;s__Vibrio brasiliensis
map02010	K09810	3.6.3.-	H.1.72h_23549	k__Bacteria;p__Proteobacteria;c__Gammaproteobacteria;o__Vibrionales;f__Vibrionaceae;g__Vibrio
map02010	K11069	-	H.1.72h_23822	k__Bacteria;p__Proteobacteria;c__Gammaproteobacteria;o__Vibrionales;f__Vibrionaceae;g__Vibrio;s__Vibrio harveyi
map02010	K15599	-	H.1.72h_2390	k__Bacteria;p__Proteobacteria;c__Gammaproteobacteria;o__Vibrionales;f__Vibrionaceae;g__Vibrio;s__Vibrio ponticus
map02010	K19341	-	H.1.72h_23949	k__Bacteria;p__Proteobacteria;c__Gammaproteobacteria;o__Alteromonadales;f__Shewanellaceae;g__Shewanella;s__Shewanella waksmanii
map02010	K09815	-	H.1.72h_24010	k__Bacteria;p__Proteobacteria;c__Gammaproteobacteria;o__Vibrionales;f__Vibrionaceae;g__Vibrio;s__Vibrio ponticus
map02010	K15580	-	H.1.72h_24042	k__Bacteria;p__Proteobacteria;c__Gammaproteobacteria;o__Vibrionales;f__Vibrionaceae;g__Vibrio;s__Vibrio ponticus
map02010	K15580	-	H.1.72h_24314	k__Bacteria;p__Proteobacteria;c__Gammaproteobacteria;o__Vibrionales;f__Vibrionaceae;g__Vibrio
map02010	K02038	-	H.1.72h_24588	k__Bacteria;p__Proteobacteria;c__Gammaproteobacteria;o__Alteromonadales;f__Shewanellaceae;g__Shewanella;s__Shewanella waksmanii
map02010	K02195	-	H.1.72h_24744	k__Bacteria;p__Proteobacteria;c__Gammaproteobacteria;o__Vibrionales;f__Vibrionaceae;g__Vibrio;s__Vibrio brasiliensis
map02010	K02194	-	H.1.72h_24745	k__Bacteria;p__Proteobacteria;c__Gammaproteobacteria;o__Vibrionales;f__Vibrionaceae;g__Vibrio
map02010	K02193	3.6.3.41	H.1.72h_24746	k__Bacteria;p__Proteobacteria;c__Gammaproteobacteria;o__Vibrionales;f__Vibrionaceae;g__Vibrio;s__Vibrio brasiliensis
map02010	K10236	-	H.1.72h_24840	k__Bacteria;p__Proteobacteria;c__Gammaproteobacteria
map02010	K02040	-	H.1.72h_24922	k__Bacteria;p__Proteobacteria;c__Gammaproteobacteria;o__Vibrionales;f__Vibrionaceae;g__Vibrio;s__Vibrio ponticus
map02010	K16786	3.6.3.-	H.1.72h_24993	k__Bacteria;p__Proteobacteria;c__Gammaproteobacteria;o__Vibrionales;f__Vibrionaceae;g__Vibrio;s__Vibrio brasiliensis
map02010	K11069	-	H.1.72h_25082	k__Bacteria;p__Proteobacteria;c__Gammaproteobacteria;o__Vibrionales;f__Vibrionaceae;g__Vibrio;s__Vibrio brasiliensis
map02010	K06073	-	H.1.72h_25359	k__Bacteria;p__Proteobacteria;c__Gammaproteobacteria;o__Vibrionales;f__Vibrionaceae;g__Vibrio;s__Vibrio panuliri
map02010	K06074	3.6.3.33	H.1.72h_25360	k__Bacteria;p__Proteobacteria;c__Gammaproteobacteria;o__Vibrionales;f__Vibrionaceae;g__Vibrio;s__Vibrio ponticus
map02010	K11075	-	H.1.72h_25380	k__Bacteria;p__Proteobacteria;c__Gammaproteobacteria;o__Vibrionales;f__Vibrionaceae;g__Vibrio
map02010	K11076	-	H.1.72h_25381	k__Bacteria;p__Proteobacteria;c__Gammaproteobacteria;o__Vibrionales;f__Vibrionaceae;g__Vibrio;s__Vibrio brasiliensis
map02010	K11073	-	H.1.72h_25382	k__Bacteria;p__Proteobacteria;c__Gammaproteobacteria;o__Vibrionales;f__Vibrionaceae;g__Vibrio;s__Vibrio orientalis
map02010	K02017	3.6.3.29	H.1.72h_25472	k__Bacteria;p__Proteobacteria;c__Gammaproteobacteria;o__Vibrionales;f__Vibrionaceae;g__Vibrio
map02010	K10440	-	H.1.72h_25651	k__Bacteria;p__Proteobacteria;c__Gammaproteobacteria;o__Vibrionales;f__Vibrionaceae
map02010	K10022	-	H.1.72h_25714	k__Bacteria;p__Proteobacteria;c__Gammaproteobacteria;o__Vibrionales;f__Vibrionaceae;g__Vibrio;s__Vibrio brasiliensis
map02010	K02040	-	H.1.72h_25944	k__Bacteria;p__Proteobacteria;c__Gammaproteobacteria;o__Vibrionales;f__Vibrionaceae;g__Vibrio;s__Vibrio brasiliensis
map02010	K15581	-	H.1.72h_25960	k__Bacteria;p__Proteobacteria;c__Gammaproteobacteria;o__Vibrionales;f__Vibrionaceae;g__Vibrio
map02010	K06861	3.6.3.-	H.1.72h_26151	k__Bacteria;p__Proteobacteria;c__Gammaproteobacteria;o__Vibrionales;f__Vibrionaceae;g__Vibrio
map02010	K02193	3.6.3.41	H.1.72h_26243	k__Bacteria;p__Proteobacteria;c__Gammaproteobacteria;o__Alteromonadales;f__Shewanellaceae;g__Shewanella;s__Shewanella waksmanii
map02010	K02194	-	H.1.72h_26244	k__Bacteria;p__Proteobacteria;c__Gammaproteobacteria;o__Alteromonadales;f__Shewanellaceae;g__Shewanella
map02010	K10823	-	H.1.72h_26285	k__Bacteria;p__Proteobacteria;c__Gammaproteobacteria;o__Vibrionales;f__Vibrionaceae;g__Vibrio;s__Vibrio panuliri
map02010	K11069	-	H.1.72h_26287	k__Bacteria;p__Proteobacteria;c__Gammaproteobacteria;o__Vibrionales;f__Vibrionaceae;g__Vibrio;s__Vibrio ponticus
map02010	K02011	-	H.1.72h_26335	k__Bacteria;p__Proteobacteria;c__Gammaproteobacteria;o__Alteromonadales;f__Shewanellaceae;g__Shewanella;s__Shewanella waksmanii
map02010	K10108	-	H.1.72h_26336	k__Bacteria;p__Proteobacteria;c__Gammaproteobacteria;o__Vibrionales;f__Vibrionaceae;g__Vibrio;s__Vibrio brasiliensis
map02010	K10188	-	H.1.72h_26736	k__Bacteria;p__Proteobacteria;c__Gammaproteobacteria;o__Vibrionales;f__Vibrionaceae;g__Vibrio
map02010	K11069	-	H.1.72h_2685	k__Bacteria;p__Proteobacteria;c__Gammaproteobacteria;o__Vibrionales;f__Vibrionaceae;g__Vibrio;s__Vibrio ponticus
map02010	K02015	-	H.1.72h_2687	k__Bacteria;p__Proteobacteria;c__Gammaproteobacteria;o__Alteromonadales;f__Shewanellaceae;g__Shewanella;s__Shewanella waksmanii
map02010	K16012	-	H.1.72h_26921	k__Bacteria;p__Proteobacteria;c__Gammaproteobacteria;o__Alteromonadales;f__Shewanellaceae;g__Shewanella;s__Shewanella waksmanii
map02010	K02020	-	H.1.72h_27137	k__Bacteria;p__Proteobacteria;c__Gammaproteobacteria;o__Vibrionales;f__Vibrionaceae;g__Vibrio
map02010	K10023	-	H.1.72h_27154	k__Bacteria;p__Proteobacteria;c__Gammaproteobacteria;o__Vibrionales;f__Vibrionaceae;g__Vibrio;s__Vibrio brasiliensis
map02010	K10024	-	H.1.72h_27155	k__Bacteria;p__Proteobacteria;c__Gammaproteobacteria;o__Vibrionales;f__Vibrionaceae;g__Vibrio
map02010	K10022	-	H.1.72h_27156	k__Bacteria;p__Proteobacteria;c__Gammaproteobacteria;o__Vibrionales;f__Vibrionaceae;g__Vibrio;s__Vibrio brasiliensis
map02010	K10025	3.6.3.-	H.1.72h_27157	k__Bacteria;p__Proteobacteria;c__Gammaproteobacteria;o__Vibrionales;f__Vibrionaceae;g__Vibrio
map02010	K18890	-	H.1.72h_27181	k__Bacteria;p__Proteobacteria;c__Gammaproteobacteria;o__Vibrionales;f__Vibrionaceae;g__Vibrio
map02010	K16013	-	H.1.72h_27212	k__Bacteria;p__Proteobacteria;c__Gammaproteobacteria;o__Vibrionales;f__Vibrionaceae;g__Vibrio;s__Vibrio brasiliensis
map02010	K16012	-	H.1.72h_27213	k__Bacteria;p__Proteobacteria;c__Gammaproteobacteria;o__Vibrionales;f__Vibrionaceae;g__Vibrio;s__Vibrio brasiliensis
map02010	K02015	-	H.1.72h_27338	k__Bacteria;p__Proteobacteria;c__Gammaproteobacteria;o__Vibrionales;f__Vibrionaceae;g__Vibrio;s__Vibrio ponticus
map02010	K19229	-	H.1.72h_2739	k__Bacteria;p__Proteobacteria;c__Gammaproteobacteria;o__Alteromonadales;f__Shewanellaceae;g__Shewanella;s__Shewanella waksmanii
map02010	K02013	3.6.3.34	H.1.72h_27436	k__Bacteria;p__Proteobacteria;c__Gammaproteobacteria;o__Vibrionales;f__Vibrionaceae;g__Vibrio;s__Vibrio ponticus
map02010	K19341	-	H.1.72h_27448	k__Bacteria;p__Proteobacteria;c__Gammaproteobacteria;o__Vibrionales;f__Vibrionaceae;g__Vibrio;s__Vibrio orientalis
map02010	K19340	-	H.1.72h_27449	k__Bacteria;p__Proteobacteria;c__Gammaproteobacteria;o__Vibrionales;f__Vibrionaceae;g__Vibrio;s__Vibrio orientalis
map02010	K02017	3.6.3.29	H.1.72h_27568	k__Bacteria;p__Proteobacteria;c__Gammaproteobacteria;o__Alteromonadales;f__Shewanellaceae;g__Shewanella;s__Shewanella waksmanii
map02010	K02017	3.6.3.29	H.1.72h_27654	k__Bacteria;p__Proteobacteria;c__Gammaproteobacteria;o__Vibrionales;f__Vibrionaceae;g__Enterovibrio;s__Enterovibrio nigricans
map02010	K02044	-	H.1.72h_27751	k__Bacteria;p__Proteobacteria;c__Gammaproteobacteria;o__Vibrionales;f__Vibrionaceae;g__Vibrio
map02010	K13409	-	H.1.72h_2789	k__Bacteria;p__Proteobacteria;c__Gammaproteobacteria;o__Alteromonadales;f__Shewanellaceae;g__Shewanella;s__Shewanella waksmanii
map02010	K10111	3.6.3.-	H.1.72h_27899	k__Bacteria;p__Proteobacteria;c__Gammaproteobacteria;o__Vibrionales;f__Vibrionaceae
map02010	K10238	-	H.1.72h_27900	k__Bacteria;p__Proteobacteria;c__Gammaproteobacteria;o__Vibrionales;f__Vibrionaceae
map02010	K10237	-	H.1.72h_27901	k__Bacteria;p__Proteobacteria;c__Gammaproteobacteria;o__Oceanospirillales;f__Oceanospirillaceae;g__Nitrincola;s__Nitrincola nitratireducens
map02010	K02063	-	H.1.72h_27949	k__Bacteria;p__Proteobacteria;c__Gammaproteobacteria;o__Vibrionales;f__Vibrionaceae;g__Vibrio
map02010	K02040	-	H.1.72h_2798	k__Bacteria;p__Proteobacteria;c__Gammaproteobacteria;o__Vibrionales;f__Vibrionaceae;g__Vibrio;s__Vibrio brasiliensis
map02010	K02000	3.6.3.32	H.1.72h_28249	k__Bacteria;p__Proteobacteria;c__Gammaproteobacteria;o__Vibrionales;f__Vibrionaceae;g__Enterovibrio;s__Enterovibrio coralii
map02010	K10108	-	H.1.72h_28430	k__Bacteria;p__Proteobacteria;c__Gammaproteobacteria;o__Vibrionales;f__Vibrionaceae;g__Vibrio;s__Vibrio harveyi
map02010	K10109	-	H.1.72h_28431	k__Bacteria;p__Proteobacteria;c__Gammaproteobacteria;o__Vibrionales;f__Vibrionaceae;g__Vibrio
map02010	K09812	-	H.1.72h_28570	k__Bacteria;p__Proteobacteria;c__Gammaproteobacteria;o__Alteromonadales;f__Shewanellaceae;g__Shewanella;s__Shewanella waksmanii
map02010	K02040	-	H.1.72h_28606	k__Bacteria
map02010	K11072	3.6.3.31	H.1.72h_28714	k__Bacteria;p__Proteobacteria;c__Gammaproteobacteria;o__Vibrionales;f__Vibrionaceae;g__Vibrio;s__Vibrio brasiliensis
map02010	K02013	3.6.3.34	H.1.72h_2905	k__Bacteria;p__Proteobacteria;c__Gammaproteobacteria;o__Vibrionales;f__Vibrionaceae;g__Vibrio
map02010	K19226	-	H.1.72h_29063	k__Bacteria;p__Proteobacteria;c__Gammaproteobacteria;o__Vibrionales;f__Vibrionaceae;g__Vibrio
map02010	K02036	3.6.3.27	H.1.72h_29139	k__Bacteria;p__Kiritimatiellaeota;c__Kiritimatiellae;o__Kiritimatiellales;f__Kiritimatiellaceae;g__Kiritimatiella;s__Kiritimatiella glycovorans
map02010	K02038	-	H.1.72h_29140	k__Bacteria;p__Kiritimatiellaeota;c__Kiritimatiellae;o__Kiritimatiellales;f__Kiritimatiellaceae;g__Kiritimatiella;s__Kiritimatiella glycovorans
map02010	K02037	-	H.1.72h_29141	k__Bacteria;p__Kiritimatiellaeota;c__Kiritimatiellae;o__Kiritimatiellales;f__Kiritimatiellaceae;g__Kiritimatiella;s__Kiritimatiella glycovorans
map02010	K02040	-	H.1.72h_29142	k__Bacteria;p__Kiritimatiellaeota;c__Kiritimatiellae;o__Kiritimatiellales;f__Kiritimatiellaceae;g__Kiritimatiella;s__Kiritimatiella glycovorans
map02010	K17315	-	H.1.72h_29199	k__Bacteria;p__Proteobacteria;c__Gammaproteobacteria;o__Vibrionales;f__Vibrionaceae;g__Vibrio
map02010	K02040	-	H.1.72h_29265	k__Bacteria;p__Proteobacteria;c__Gammaproteobacteria;o__Alteromonadales;f__Shewanellaceae;g__Shewanella;s__Shewanella waksmanii
map02010	K02067	-	H.1.72h_29277	k__Bacteria;p__Proteobacteria;c__Gammaproteobacteria;o__Vibrionales;f__Vibrionaceae;g__Vibrio
map02010	K07323	-	H.1.72h_29278	k__Bacteria;p__Proteobacteria;c__Gammaproteobacteria;o__Vibrionales;f__Vibrionaceae;g__Vibrio
map02010	K10112	-	H.1.72h_29339	k__Bacteria;p__Proteobacteria;c__Gammaproteobacteria;o__Vibrionales;f__Vibrionaceae;g__Vibrio;s__Vibrio diazotrophicus
map02010	K02196	-	H.1.72h_29457	k__Bacteria;p__Proteobacteria;c__Gammaproteobacteria;o__Vibrionales;f__Vibrionaceae;g__Vibrio
map02010	K09810	3.6.3.-	H.1.72h_29818	k__Bacteria;p__Proteobacteria;c__Gammaproteobacteria;o__Alteromonadales;f__Shewanellaceae;g__Shewanella;s__Shewanella waksmanii
map02010	K19340	-	H.1.72h_30196	k__Bacteria;p__Proteobacteria;c__Gammaproteobacteria;o__Alteromonadales;f__Shewanellaceae;g__Shewanella;s__Shewanella waksmanii
map02010	K02016	-	H.1.72h_30289	k__Bacteria;p__Proteobacteria;c__Gammaproteobacteria;o__Alteromonadales;f__Shewanellaceae;g__Shewanella;s__Shewanella waksmanii
map02010	K09972	3.6.3.-	H.1.72h_30335	k__Bacteria;p__Proteobacteria;c__Gammaproteobacteria;o__Vibrionales;f__Vibrionaceae;g__Vibrio
map02010	K05776	-	H.1.72h_30398	k__Bacteria;p__Proteobacteria;c__Gammaproteobacteria;o__Vibrionales;f__Vibrionaceae;g__Vibrio;s__Vibrio panuliri
map02010	K02036	3.6.3.27	H.1.72h_30502	k__Bacteria;p__Proteobacteria;c__Gammaproteobacteria;o__Vibrionales;f__Vibrionaceae;g__Vibrio
map02010	K02038	-	H.1.72h_30503	k__Bacteria;p__Proteobacteria;c__Gammaproteobacteria;o__Vibrionales;f__Vibrionaceae;g__Vibrio
map02010	K02037	-	H.1.72h_30504	k__Bacteria;p__Proteobacteria;c__Gammaproteobacteria;o__Vibrionales;f__Vibrionaceae;g__Vibrio
map02010	K02040	-	H.1.72h_30505	k__Bacteria;p__Proteobacteria;c__Gammaproteobacteria;o__Vibrionales;f__Vibrionaceae;g__Vibrio
map02010	K02012	-	H.1.72h_30626	k__Bacteria;p__Proteobacteria;c__Gammaproteobacteria;o__Alteromonadales;f__Shewanellaceae;g__Shewanella;s__Shewanella waksmanii
map02010	K18893	-	H.1.72h_3064	k__Bacteria;p__Proteobacteria;c__Gammaproteobacteria;o__Alteromonadales;f__Shewanellaceae;g__Shewanella;s__Shewanella waksmanii
map02010	K09816	-	H.1.72h_30751	k__Bacteria
map02010	K09817	3.6.3.-	H.1.72h_30752	k__Bacteria;p__Lentisphaerae;c__Unclassified;o__Unclassified;f__Unclassified;g__Unclassified;s__Lentisphaerae bacterium GWF2_45_14
map02010	K12541	-	H.1.72h_31457	k__Bacteria;p__Proteobacteria;c__Gammaproteobacteria
map02010	K17321	-	H.1.72h_31499	k__Bacteria;p__Proteobacteria;c__Gammaproteobacteria;o__Alteromonadales;f__Shewanellaceae;g__Shewanella;s__Shewanella waksmanii
map02010	K16963	3.6.3.-	H.1.72h_32077	k__Bacteria;p__Proteobacteria;c__Gammaproteobacteria;o__Vibrionales;f__Vibrionaceae;g__Vibrio
map02010	K16962	-	H.1.72h_32078	k__Bacteria;p__Proteobacteria;c__Gammaproteobacteria;o__Vibrionales;f__Vibrionaceae;g__Vibrio
map02010	K16961	-	H.1.72h_32079	k__Bacteria;p__Proteobacteria;c__Gammaproteobacteria;o__Vibrionales;f__Vibrionaceae;g__Vibrio;s__Vibrio brasiliensis
map02010	K02010	3.6.3.30	H.1.72h_32339	k__Bacteria;p__Proteobacteria;c__Gammaproteobacteria;o__Vibrionales;f__Vibrionaceae;g__Vibrio;s__Vibrio ponticus
map02010	K16785	-	H.1.72h_32714	k__Bacteria;p__Proteobacteria;c__Gammaproteobacteria;o__Alteromonadales;f__Shewanellaceae;g__Shewanella;s__Shewanella waksmanii
map02010	K16786	3.6.3.-	H.1.72h_32715	k__Bacteria;p__Proteobacteria;c__Gammaproteobacteria;o__Alteromonadales;f__Shewanellaceae;g__Shewanella;s__Shewanella waksmanii
map02010	K15580	-	H.1.72h_32758	k__Bacteria;p__candidate division NC10;c__Unclassified;o__Unclassified;f__Unclassified;g__Unclassified
map02010	K09808	-	H.1.72h_33276	k__Bacteria;p__Proteobacteria;c__Gammaproteobacteria;o__Vibrionales;f__Vibrionaceae;g__Vibrio;s__Vibrio ponticus
map02010	K09810	3.6.3.-	H.1.72h_33277	k__Bacteria;p__Proteobacteria;c__Gammaproteobacteria;o__Vibrionales;f__Vibrionaceae;g__Vibrio;s__Vibrio ponticus
map02010	K09808	-	H.1.72h_33278	k__Bacteria;p__Proteobacteria;c__Gammaproteobacteria;o__Vibrionales;f__Vibrionaceae;g__Vibrio;s__Vibrio ponticus
map02010	K11720	-	H.1.72h_33434	k__Bacteria;p__Proteobacteria;c__Gammaproteobacteria;o__Vibrionales;f__Vibrionaceae;g__Vibrio;s__Vibrio ponticus
map02010	K09808	-	H.1.72h_33525	k__Bacteria;p__Proteobacteria;c__Gammaproteobacteria;o__Vibrionales;f__Vibrionaceae;g__Vibrio;s__Vibrio brasiliensis
map02010	K09810	3.6.3.-	H.1.72h_33526	k__Bacteria;p__Proteobacteria;c__Gammaproteobacteria;o__Vibrionales;f__Vibrionaceae;g__Vibrio;s__Vibrio brasiliensis
map02010	K09808	-	H.1.72h_33527	k__Bacteria;p__Proteobacteria;c__Gammaproteobacteria;o__Vibrionales;f__Vibrionaceae;g__Vibrio;s__Vibrio brasiliensis
map02010	K10112	-	H.1.72h_33652	k__Bacteria;p__Proteobacteria;c__Gammaproteobacteria;o__Vibrionales;f__Vibrionaceae;g__Vibrio
map02010	K16012	-	H.1.72h_33740	k__Bacteria;p__Proteobacteria;c__Gammaproteobacteria;o__Vibrionales;f__Vibrionaceae;g__Vibrio
map02010	K02193	3.6.3.41	H.1.72h_33839	k__Bacteria;p__Proteobacteria;c__Gammaproteobacteria;o__Vibrionales;f__Vibrionaceae;g__Vibrio;s__Vibrio rotiferianus
map02010	K15600	-	H.1.72h_34049	k__Bacteria;p__Proteobacteria;c__Gammaproteobacteria;o__Vibrionales;f__Vibrionaceae;g__Vibrio;s__Vibrio ponticus
map02010	K15599	-	H.1.72h_34050	k__Bacteria;p__Proteobacteria;c__Gammaproteobacteria;o__Vibrionales;f__Vibrionaceae;g__Vibrio;s__Vibrio ponticus
map02010	K15598	-	H.1.72h_34051	k__Bacteria;p__Proteobacteria;c__Gammaproteobacteria;o__Vibrionales;f__Vibrionaceae;g__Vibrio;s__Vibrio ponticus
map02010	K06858	-	H.1.72h_34057	k__Bacteria;p__Proteobacteria;c__Gammaproteobacteria;o__Alteromonadales;f__Shewanellaceae;g__Shewanella;s__Shewanella waksmanii
map02010	K17315	-	H.1.72h_34179	k__Bacteria;p__Proteobacteria;c__Gammaproteobacteria;o__Vibrionales;f__Vibrionaceae;g__Vibrio;s__Vibrio ponticus
map02010	K09969	-	H.1.72h_34456	k__Bacteria;p__Proteobacteria;c__Gammaproteobacteria;o__Vibrionales;f__Vibrionaceae;g__Vibrio
map02010	K09970	-	H.1.72h_34457	k__Bacteria;p__Proteobacteria;c__Gammaproteobacteria;o__Vibrionales;f__Vibrionaceae;g__Vibrio
map02010	K11071	-	H.1.72h_34553	k__Bacteria;p__Proteobacteria;c__Gammaproteobacteria;o__Vibrionales;f__Vibrionaceae;g__Vibrio
map02010	K11069	-	H.1.72h_34555	k__Bacteria;p__Proteobacteria;c__Gammaproteobacteria;o__Vibrionales;f__Vibrionaceae;g__Vibrio;s__Vibrio brasiliensis
map02010	K11070	-	H.1.72h_34672	k__Bacteria;p__Proteobacteria;c__Gammaproteobacteria;o__Vibrionales;f__Vibrionaceae;g__Vibrio;s__Vibrio ponticus
map02010	K02036	3.6.3.27	H.1.72h_34724	k__Bacteria;p__Proteobacteria;c__Gammaproteobacteria;o__Vibrionales;f__Vibrionaceae;g__Vibrio;s__Vibrio ponticus
map02010	K02020	-	H.1.72h_34726	k__Bacteria;p__Proteobacteria;c__Gammaproteobacteria;o__Alteromonadales;f__Shewanellaceae;g__Shewanella;s__Shewanella waksmanii
map02010	K02020	-	H.1.72h_34964	k__Bacteria;p__Proteobacteria;c__Gammaproteobacteria;o__Vibrionales;f__Vibrionaceae;g__Vibrio;s__Vibrio brasiliensis
map02010	K02018	-	H.1.72h_34965	k__Bacteria;p__Proteobacteria;c__Gammaproteobacteria;o__Vibrionales;f__Vibrionaceae;g__Vibrio;s__Vibrio brasiliensis
map02010	K02017	3.6.3.29	H.1.72h_34966	k__Bacteria;p__Proteobacteria;c__Gammaproteobacteria;o__Vibrionales;f__Vibrionaceae;g__Vibrio;s__Vibrio brasiliensis
map02010	K16961	-	H.1.72h_35293	k__Bacteria;p__Proteobacteria;c__Gammaproteobacteria;o__Vibrionales;f__Vibrionaceae;g__Vibrio;s__Vibrio ponticus
map02010	K16963	3.6.3.-	H.1.72h_35295	k__Bacteria;p__Proteobacteria;c__Gammaproteobacteria;o__Vibrionales;f__Vibrionaceae;g__Vibrio;s__Vibrio ponticus
map02010	K16962	-	H.1.72h_35334	k__Bacteria;p__Proteobacteria;c__Gammaproteobacteria;o__Vibrionales;f__Vibrionaceae;g__Vibrio;s__Vibrio ponticus
map02010	K15581	-	H.1.72h_35387	k__Bacteria;p__Planctomycetes;c__Unclassified;o__Unclassified;f__Unclassified;g__Unclassified;s__Planctomycetes bacterium
map02010	K07122	-	H.1.72h_35413	k__Bacteria;p__Proteobacteria;c__Gammaproteobacteria;o__Vibrionales;f__Vibrionaceae;g__Vibrio
map02010	K07323	-	H.1.72h_35414	k__Bacteria;p__Proteobacteria;c__Gammaproteobacteria;o__Vibrionales;f__Vibrionaceae;g__Vibrio;s__Vibrio brasiliensis
map02010	K02067	-	H.1.72h_35415	k__Bacteria;p__Proteobacteria;c__Gammaproteobacteria;o__Vibrionales;f__Vibrionaceae;g__Vibrio;s__Vibrio brasiliensis
map02010	K02066	-	H.1.72h_35416	k__Bacteria;p__Proteobacteria;c__Gammaproteobacteria;o__Vibrionales;f__Vibrionaceae;g__Vibrio;s__Vibrio brasiliensis
map02010	K02065	-	H.1.72h_35417	k__Bacteria;p__Proteobacteria;c__Gammaproteobacteria;o__Vibrionales;f__Vibrionaceae;g__Vibrio;s__Vibrio brasiliensis
map02010	K19228	-	H.1.72h_35439	k__Bacteria;p__Proteobacteria;c__Gammaproteobacteria;o__Alteromonadales;f__Shewanellaceae;g__Shewanella;s__Shewanella waksmanii
map02010	K19229	-	H.1.72h_35440	k__Bacteria;p__Proteobacteria;c__Gammaproteobacteria;o__Alteromonadales;f__Shewanellaceae;g__Shewanella;s__Shewanella waksmanii
map02010	K13894	-	H.1.72h_3550	k__Bacteria;p__Lentisphaerae;c__Lentisphaeria;o__Lentisphaerales;f__Lentisphaeraceae;g__Lentisphaera;s__Lentisphaera araneosa
map02010	K13895	-	H.1.72h_3551	k__Bacteria;p__Lentisphaerae;c__Lentisphaeria;o__Lentisphaerales;f__Lentisphaeraceae;g__Lentisphaera;s__Lentisphaera araneosa
map02010	K16785	-	H.1.72h_35553	k__Bacteria;p__Proteobacteria;c__Gammaproteobacteria;o__Vibrionales;f__Vibrionaceae;g__Enterovibrio;s__Enterovibrio coralii
map02010	K16786	3.6.3.-	H.1.72h_35554	k__Bacteria;p__Proteobacteria;c__Gammaproteobacteria;o__Vibrionales;f__Vibrionaceae;g__Enterovibrio;s__Enterovibrio nigricans
map02010	K02064	-	H.1.72h_36136	k__Bacteria;p__Proteobacteria;c__Gammaproteobacteria;o__Vibrionales;f__Vibrionaceae;g__Vibrio;s__Vibrio brasiliensis
map02010	K02063	-	H.1.72h_36137	k__Bacteria;p__Proteobacteria;c__Gammaproteobacteria;o__Vibrionales;f__Vibrionaceae;g__Vibrio;s__Vibrio brasiliensis
map02010	K02062	-	H.1.72h_36138	k__Bacteria;p__Proteobacteria;c__Gammaproteobacteria;o__Vibrionales;f__Vibrionaceae;g__Vibrio;s__Vibrio brasiliensis
map02010	K15576	-	H.1.72h_36645	k__Bacteria;p__Proteobacteria;c__Gammaproteobacteria;o__Vibrionales;f__Vibrionaceae;g__Vibrio;s__Vibrio brasiliensis
map02010	K15577	-	H.1.72h_36646	k__Bacteria;p__Proteobacteria;c__Gammaproteobacteria;o__Vibrionales;f__Vibrionaceae;g__Vibrio
map02010	K15578	3.6.3.-	H.1.72h_36647	k__Bacteria;p__Proteobacteria;c__Gammaproteobacteria;o__Vibrionales;f__Vibrionaceae;g__Vibrio
map02010	K02016	-	H.1.72h_3665	k__Bacteria;p__Proteobacteria;c__Gammaproteobacteria;o__Vibrionales;f__Vibrionaceae;g__Vibrio;s__Vibrio ponticus
map02010	K05773	-	H.1.72h_36699	k__Bacteria;p__Proteobacteria;c__Gammaproteobacteria;o__Vibrionales;f__Vibrionaceae;g__Vibrio;s__Vibrio sp. PID17_43
map02010	K19226	-	H.1.72h_36736	k__Bacteria;p__Proteobacteria;c__Gammaproteobacteria;o__Vibrionales;f__Vibrionaceae;g__Vibrio;s__Vibrio brasiliensis
map02010	K06858	-	H.1.72h_36754	k__Bacteria;p__Proteobacteria;c__Gammaproteobacteria;o__Vibrionales;f__Vibrionaceae;g__Vibrio;s__Vibrio brasiliensis
map02010	K02002	-	H.1.72h_36995	k__Bacteria;p__Proteobacteria;c__Gammaproteobacteria;o__Vibrionales;f__Vibrionaceae;g__Vibrio;s__Vibrio ponticus
map02010	K16012	-	H.1.72h_37398	k__Bacteria;p__Proteobacteria;c__Gammaproteobacteria;o__Vibrionales;f__Vibrionaceae;g__Vibrio;s__Vibrio ponticus
map02010	K10025	3.6.3.-	H.1.72h_37561	k__Bacteria;p__Proteobacteria;c__Gammaproteobacteria;o__Vibrionales;f__Vibrionaceae;g__Vibrio;s__Vibrio antiquarius
map02010	K16013	-	H.1.72h_37605	k__Bacteria;p__Proteobacteria;c__Gammaproteobacteria;o__Alteromonadales;f__Shewanellaceae;g__Shewanella;s__Shewanella waksmanii
map02010	K02037	-	H.1.72h_37958	k__Bacteria;p__Proteobacteria;c__Gammaproteobacteria;o__Vibrionales;f__Vibrionaceae;g__Vibrio
map02010	K02038	-	H.1.72h_37959	k__Bacteria;p__Proteobacteria;c__Gammaproteobacteria;o__Vibrionales;f__Vibrionaceae;g__Vibrio;s__Vibrio brasiliensis
map02010	K02036	3.6.3.27	H.1.72h_37960	k__Bacteria;p__Proteobacteria;c__Gammaproteobacteria;o__Vibrionales;f__Vibrionaceae;g__Vibrio
map02010	K15770	-	H.1.72h_38005	k__Bacteria;p__Proteobacteria;c__Gammaproteobacteria;o__Vibrionales;f__Vibrionaceae;g__Vibrio;s__Vibrio brasiliensis
map02010	K15771	-	H.1.72h_38006	k__Bacteria;p__Proteobacteria;c__Gammaproteobacteria;o__Vibrionales;f__Vibrionaceae;g__Vibrio
map02010	K15772	-	H.1.72h_38007	k__Bacteria;p__Proteobacteria;c__Gammaproteobacteria;o__Vibrionales;f__Vibrionaceae;g__Vibrio
map02010	K13896	-	H.1.72h_38220	k__Bacteria;p__Proteobacteria;c__Gammaproteobacteria;o__Vibrionales;f__Vibrionaceae;g__Vibrio;s__Vibrio ponticus
map02010	K11720	-	H.1.72h_38297	k__Bacteria;p__Proteobacteria;c__Gammaproteobacteria;o__Alteromonadales;f__Shewanellaceae;g__Shewanella;s__Shewanella waksmanii
map02010	K10111	3.6.3.-	H.1.72h_38340	k__Bacteria;p__Proteobacteria;c__Gammaproteobacteria;o__Vibrionales;f__Vibrionaceae;g__Vibrio
map02010	K02038	-	H.1.72h_38367	k__Bacteria;p__Proteobacteria;c__Gammaproteobacteria;o__Alteromonadales;f__Shewanellaceae;g__Shewanella;s__Shewanella waksmanii
map02010	K02037	-	H.1.72h_38368	k__Bacteria;p__Proteobacteria;c__Gammaproteobacteria;o__Alteromonadales;f__Shewanellaceae;g__Shewanella;s__Shewanella waksmanii
map02010	K02040	-	H.1.72h_38369	k__Bacteria;p__Proteobacteria;c__Gammaproteobacteria;o__Alteromonadales;f__Shewanellaceae;g__Shewanella;s__Shewanella waksmanii
map02010	K11085	3.6.3.-	H.1.72h_38397	k__Bacteria;p__Proteobacteria;c__Gammaproteobacteria;o__Alteromonadales;f__Shewanellaceae;g__Shewanella;s__Shewanella waksmanii
map02010	K06857	3.6.3.55	H.1.72h_3840	k__Bacteria;p__Proteobacteria;c__Gammaproteobacteria;o__Vibrionales;f__Vibrionaceae;g__Vibrio;s__Vibrio brasiliensis
map02010	K05773	-	H.1.72h_3841	k__Bacteria;p__Proteobacteria;c__Gammaproteobacteria;o__Vibrionales;f__Vibrionaceae;g__Vibrio
map02010	K05772	-	H.1.72h_3842	k__Bacteria;p__Proteobacteria;c__Gammaproteobacteria;o__Vibrionales;f__Vibrionaceae;g__Vibrio;s__Vibrio brasiliensis
map02010	K05776	-	H.1.72h_38465	k__Bacteria;p__Proteobacteria;c__Gammaproteobacteria;o__Vibrionales;f__Vibrionaceae;g__Vibrio;s__Vibrio brasiliensis
map02010	K06074	3.6.3.33	H.1.72h_38470	k__Bacteria;p__Proteobacteria;c__Gammaproteobacteria;o__Vibrionales;f__Vibrionaceae;g__Vibrio;s__Vibrio brasiliensis
map02010	K06073	-	H.1.72h_38471	k__Bacteria;p__Proteobacteria;c__Gammaproteobacteria;o__Vibrionales;f__Vibrionaceae;g__Vibrio;s__Vibrio brasiliensis
map02010	K02038	-	H.1.72h_38551	k__Bacteria;p__Proteobacteria;c__Gammaproteobacteria;o__Vibrionales;f__Vibrionaceae;g__Vibrio;s__Vibrio ponticus
map02010	K02036	3.6.3.27	H.1.72h_38552	k__Bacteria;p__Proteobacteria;c__Gammaproteobacteria;o__Vibrionales;f__Vibrionaceae;g__Vibrio;s__Vibrio ponticus
map02010	K02063	-	H.1.72h_38570	k__Bacteria;p__Proteobacteria;c__Gammaproteobacteria;o__Vibrionales;f__Vibrionaceae;g__Vibrio;s__Vibrio ponticus
map02010	K19230	-	H.1.72h_38644	k__Bacteria;p__Proteobacteria;c__Gammaproteobacteria;o__Vibrionales;f__Vibrionaceae;g__Vibrio
map02010	K15600	-	H.1.72h_3865	k__Bacteria;p__Proteobacteria;c__Gammaproteobacteria;o__Vibrionales;f__Vibrionaceae;g__Vibrio
map02010	K02037	-	H.1.72h_38871	k__Bacteria;p__Proteobacteria;c__Gammaproteobacteria;o__Alteromonadales;f__Shewanellaceae;g__Shewanella;s__Shewanella waksmanii
map02010	K02017	3.6.3.29	H.1.72h_38942	k__Bacteria;p__Proteobacteria;c__Gammaproteobacteria;o__Vibrionales;f__Vibrionaceae;g__Vibrio;s__Vibrio ponticus
map02010	K02018	-	H.1.72h_38943	k__Bacteria;p__Proteobacteria;c__Gammaproteobacteria;o__Vibrionales;f__Vibrionaceae;g__Vibrio;s__Vibrio ponticus
map02010	K02020	-	H.1.72h_38944	k__Bacteria;p__Proteobacteria;c__Gammaproteobacteria;o__Vibrionales;f__Vibrionaceae;g__Vibrio;s__Vibrio ponticus
map02010	K10191	-	H.1.72h_38979	k__Bacteria;p__Proteobacteria;c__Gammaproteobacteria;o__Vibrionales;f__Vibrionaceae;g__Vibrio;s__Vibrio diazotrophicus
map02010	K01999	-	H.1.72h_38992	k__Bacteria;p__Proteobacteria;c__Gammaproteobacteria;o__Alteromonadales;f__Pseudoalteromonadaceae;g__Pseudoalteromonas;s__Pseudoalteromonas luteoviolacea
map02010	K16786	3.6.3.-	H.1.72h_39072	k__Bacteria;p__Proteobacteria;c__Gammaproteobacteria;o__Vibrionales;f__Vibrionaceae;g__Vibrio;s__Vibrio ponticus
map02010	K06726	5.4.99.62	H.1.72h_391	k__Bacteria;p__Proteobacteria;c__Gammaproteobacteria;o__Vibrionales;f__Vibrionaceae;g__Vibrio;s__Vibrio ponticus
map02010	K05845	-	H.1.72h_39205	k__Bacteria;p__Proteobacteria;c__Gammaproteobacteria;o__Vibrionales;f__Vibrionaceae;g__Vibrio;s__Vibrio ponticus
map02010	K02015	-	H.1.72h_39357	k__Bacteria;p__Proteobacteria;c__Gammaproteobacteria;o__Alteromonadales;f__Shewanellaceae;g__Shewanella;s__Shewanella waksmanii
map02010	K02013	3.6.3.34	H.1.72h_39358	k__Bacteria;p__Proteobacteria;c__Gammaproteobacteria;o__Alteromonadales;f__Shewanellaceae;g__Shewanella;s__Shewanella waksmanii
map02010	K11085	3.6.3.-	H.1.72h_39613	k__Bacteria;p__Proteobacteria;c__Gammaproteobacteria;o__Vibrionales;f__Vibrionaceae;g__Vibrio;s__Vibrio brasiliensis
map02010	K02020	-	H.1.72h_39620	k__Bacteria;p__Proteobacteria;c__Gammaproteobacteria;o__Vibrionales;f__Vibrionaceae;g__Vibrio;s__Vibrio owensii
map02010	K02000	3.6.3.32	H.1.72h_39866	k__Bacteria;p__Proteobacteria;c__Gammaproteobacteria;o__Vibrionales;f__Vibrionaceae;g__Vibrio;s__Vibrio brasiliensis
map02010	K02001	-	H.1.72h_39867	k__Bacteria;p__Proteobacteria;c__Gammaproteobacteria;o__Vibrionales;f__Vibrionaceae;g__Vibrio;s__Vibrio brasiliensis
map02010	K11720	-	H.1.72h_40030	k__Bacteria;p__Proteobacteria;c__Gammaproteobacteria;o__Vibrionales;f__Vibrionaceae;g__Vibrio;s__Vibrio brasiliensis
map02010	K02196	-	H.1.72h_40055	k__Bacteria;p__Proteobacteria;c__Gammaproteobacteria;o__Vibrionales;f__Vibrionaceae;g__Vibrio;s__Vibrio sp. PID17_43
map02010	K02036	3.6.3.27	H.1.72h_40198	k__Bacteria;p__Proteobacteria;c__Gammaproteobacteria;o__Vibrionales;f__Vibrionaceae;g__Enterovibrio;s__Enterovibrio coralii
map02010	K02015	-	H.1.72h_40418	k__Bacteria;p__Proteobacteria;c__Gammaproteobacteria;o__Vibrionales;f__Vibrionaceae;g__Vibrio;s__Vibrio brasiliensis
map02010	K02015	-	H.1.72h_40419	k__Bacteria;p__Proteobacteria;c__Gammaproteobacteria;o__Vibrionales;f__Vibrionaceae;g__Vibrio;s__Vibrio brasiliensis
map02010	K02013	3.6.3.34	H.1.72h_40420	k__Bacteria;p__Proteobacteria;c__Gammaproteobacteria;o__Vibrionales;f__Vibrionaceae;g__Vibrio;s__Vibrio brasiliensis
map02010	K06861	3.6.3.-	H.1.72h_40632	k__Bacteria;p__Proteobacteria;c__Gammaproteobacteria;o__Alteromonadales;f__Shewanellaceae;g__Shewanella;s__Shewanella waksmanii
map02010	K09970	-	H.1.72h_41023	k__Bacteria;p__Proteobacteria;c__Gammaproteobacteria;o__Vibrionales;f__Vibrionaceae;g__Vibrio;s__Vibrio ponticus
map02010	K10112	-	H.1.72h_41031	k__Bacteria;p__Proteobacteria;c__Gammaproteobacteria;o__Vibrionales;f__Vibrionaceae;g__Vibrio;s__Vibrio diazotrophicus
map02010	K10823	-	H.1.72h_41059	k__Bacteria;p__Proteobacteria;c__Gammaproteobacteria;o__Vibrionales;f__Vibrionaceae;g__Vibrio
map02010	K02015	-	H.1.72h_41084	k__Bacteria;p__Proteobacteria;c__Gammaproteobacteria;o__Vibrionales;f__Vibrionaceae;g__Vibrio;s__Vibrio brasiliensis
map02010	K02016	-	H.1.72h_41085	k__Bacteria;p__Proteobacteria;c__Gammaproteobacteria;o__Vibrionales;f__Vibrionaceae;g__Vibrio;s__Vibrio brasiliensis
map02010	K02011	-	H.1.72h_41113	k__Bacteria;p__Proteobacteria;c__Gammaproteobacteria;o__Alteromonadales;f__Shewanellaceae;g__Shewanella;s__Shewanella waksmanii
map02010	K11074	-	H.1.72h_41139	k__Bacteria;p__Proteobacteria;c__Gammaproteobacteria;o__Vibrionales;f__Vibrionaceae;g__Vibrio
map02010	K02013	3.6.3.34	H.1.72h_41223	k__Bacteria;p__Proteobacteria;c__Gammaproteobacteria;o__Alteromonadales;f__Shewanellaceae;g__Shewanella;s__Shewanella waksmanii
map02010	K10112	-	H.1.72h_4129	k__Bacteria;p__Proteobacteria;c__Gammaproteobacteria;o__Vibrionales;f__Vibrionaceae;g__Vibrio
map02010	K10111	3.6.3.-	H.1.72h_41357	k__Bacteria;p__Proteobacteria;c__Gammaproteobacteria;o__Vibrionales;f__Vibrionaceae;g__Vibrio
map02010	K17321	-	H.1.72h_41592	k__Bacteria;p__Proteobacteria;c__Gammaproteobacteria;o__Alteromonadales;f__Shewanellaceae;g__Shewanella;s__Shewanella waksmanii
map02010	K10112	-	H.1.72h_41719	k__Bacteria;p__Proteobacteria;c__Gammaproteobacteria;o__Vibrionales;f__Vibrionaceae;g__Vibrio
map02010	K02042	-	H.1.72h_4177	k__Bacteria;p__Proteobacteria;c__Gammaproteobacteria;o__Vibrionales;f__Vibrionaceae;g__Vibrio
map02010	K09970	-	H.1.72h_41779	k__Bacteria;p__Proteobacteria;c__Gammaproteobacteria;o__Vibrionales;f__Vibrionaceae;g__Vibrio;s__Vibrio ponticus
map02010	K02042	-	H.1.72h_4178	k__Bacteria;p__Proteobacteria;c__Gammaproteobacteria;o__Vibrionales;f__Vibrionaceae;g__Vibrio;s__Vibrio brasiliensis
map02010	K02041	3.6.3.28	H.1.72h_4179	k__Bacteria;p__Proteobacteria;c__Gammaproteobacteria;o__Vibrionales;f__Vibrionaceae;g__Vibrio;s__Vibrio brasiliensis
map02010	K02044	-	H.1.72h_4180	k__Bacteria;p__Proteobacteria;c__Gammaproteobacteria;o__Vibrionales;f__Vibrionaceae;g__Vibrio
map02010	K10112	-	H.1.72h_42078	k__Bacteria;p__Proteobacteria;c__Gammaproteobacteria;o__Vibrionales;f__Vibrionaceae;g__Vibrio
map02010	K10188	-	H.1.72h_4225	k__Bacteria;p__Proteobacteria;c__Gammaproteobacteria;o__Vibrionales;f__Vibrionaceae;g__Vibrio;s__Vibrio diazotrophicus
map02010	K16786	3.6.3.-	H.1.72h_42632	k__Bacteria;p__Proteobacteria;c__Gammaproteobacteria;o__Vibrionales;f__Vibrionaceae;g__Vibrio;s__Vibrio scophthalmi
map02010	K13893	-	H.1.72h_42680	k__Bacteria;p__Proteobacteria;c__Gammaproteobacteria;o__Vibrionales;f__Vibrionaceae;g__Vibrio
map02010	K13894	-	H.1.72h_42681	k__Bacteria;p__Proteobacteria;c__Gammaproteobacteria;o__Vibrionales;f__Vibrionaceae;g__Vibrio;s__Vibrio xuii
map02010	K13895	-	H.1.72h_42682	k__Bacteria;p__Proteobacteria;c__Gammaproteobacteria;o__Vibrionales;f__Vibrionaceae;g__Vibrio;s__Vibrio brasiliensis
map02010	K13896	-	H.1.72h_42683	k__Bacteria;p__Proteobacteria;c__Gammaproteobacteria;o__Vibrionales;f__Vibrionaceae;g__Vibrio;s__Vibrio brasiliensis
map02010	K18889	-	H.1.72h_4273	k__Bacteria;p__Proteobacteria;c__Gammaproteobacteria;o__Vibrionales;f__Vibrionaceae;g__Vibrio
map02010	K02015	-	H.1.72h_4277	k__Bacteria;p__Proteobacteria;c__Gammaproteobacteria;o__Vibrionales;f__Vibrionaceae;g__Vibrio
map02010	K15583	-	H.1.72h_42873	k__Bacteria;p__Proteobacteria;c__Gammaproteobacteria;o__Vibrionales;f__Vibrionaceae;g__Vibrio;s__Vibrio ponticus
map02010	K02044	-	H.1.72h_4401	k__Bacteria;p__Proteobacteria;c__Gammaproteobacteria;o__Vibrionales;f__Vibrionaceae;g__Vibrio
map02010	K09970	-	H.1.72h_4430	k__Bacteria;p__Proteobacteria;c__Gammaproteobacteria;o__Vibrionales;f__Vibrionaceae;g__Vibrio;s__Vibrio rotiferianus
map02010	K09971	-	H.1.72h_4431	k__Bacteria;p__Proteobacteria;c__Gammaproteobacteria;o__Vibrionales;f__Vibrionaceae;g__Vibrio;s__Vibrio campbellii
map02010	K02065	-	H.1.72h_4568	k__Bacteria;p__Proteobacteria;c__Gammaproteobacteria;o__Vibrionales;f__Vibrionaceae;g__Vibrio;s__Vibrio ponticus
map02010	K02013	3.6.3.34	H.1.72h_4624	k__Bacteria;p__Proteobacteria;c__Gammaproteobacteria;o__Vibrionales;f__Vibrionaceae;g__Vibrio;s__Vibrio brasiliensis
map02010	K02016	-	H.1.72h_4625	k__Bacteria;p__Proteobacteria;c__Gammaproteobacteria;o__Vibrionales;f__Vibrionaceae;g__Vibrio;s__Vibrio brasiliensis
map02010	K02015	-	H.1.72h_4626	k__Bacteria;p__Proteobacteria;c__Gammaproteobacteria;o__Vibrionales;f__Vibrionaceae;g__Vibrio
map02010	K18893	-	H.1.72h_4635	k__Bacteria;p__Proteobacteria;c__Gammaproteobacteria;o__Vibrionales;f__Vibrionaceae;g__Vibrio
map02010	K06726	5.4.99.62	H.1.72h_4886	k__Bacteria;p__Proteobacteria;c__Gammaproteobacteria;o__Vibrionales;f__Vibrionaceae;g__Vibrio
map02010	K10441	3.6.3.17	H.1.72h_4887	k__Bacteria;p__Proteobacteria;c__Gammaproteobacteria;o__Vibrionales;f__Vibrionaceae;g__Vibrio;s__Vibrio brasiliensis
map02010	K10439	-	H.1.72h_4889	k__Bacteria;p__Proteobacteria;c__Gammaproteobacteria;o__Vibrionales;f__Vibrionaceae;g__Vibrio
map02010	K02196	-	H.1.72h_5015	k__Bacteria;p__Proteobacteria;c__Gammaproteobacteria;o__Alteromonadales;f__Shewanellaceae;g__Shewanella;s__Shewanella waksmanii
map02010	K02195	-	H.1.72h_5016	k__Bacteria;p__Proteobacteria;c__Gammaproteobacteria;o__Alteromonadales;f__Shewanellaceae;g__Shewanella;s__Shewanella waksmanii
map02010	K09690	-	H.1.72h_5082	k__Bacteria;p__Proteobacteria;c__Deltaproteobacteria;o__Desulfobacterales;f__Desulfobacteraceae;g__Desulfobacula;s__Desulfobacula toluolica
map02010	K09691	-	H.1.72h_5083	k__Bacteria
map02010	K10823	-	H.1.72h_5213	k__Bacteria;p__Proteobacteria;c__Gammaproteobacteria;o__Vibrionales;f__Vibrionaceae;g__Vibrio;s__Vibrio brasiliensis
map02010	K15582	-	H.1.72h_5215	k__Bacteria;p__Proteobacteria;c__Gammaproteobacteria;o__Vibrionales;f__Vibrionaceae;g__Vibrio;s__Vibrio brasiliensis
map02010	K15581	-	H.1.72h_5216	k__Bacteria;p__Proteobacteria;c__Gammaproteobacteria;o__Vibrionales;f__Vibrionaceae;g__Vibrio
map02010	K10108	-	H.1.72h_5241	k__Bacteria;p__Proteobacteria;c__Gammaproteobacteria;o__Vibrionales;f__Vibrionaceae;g__Vibrio;s__Vibrio brasiliensis
map02010	K11069	-	H.1.72h_5340	k__Bacteria;p__Proteobacteria;c__Gammaproteobacteria;o__Vibrionales;f__Vibrionaceae;g__Vibrio;s__Vibrio ponticus
map02010	K10112	-	H.1.72h_548	k__Bacteria;p__Proteobacteria;c__Gammaproteobacteria;o__Vibrionales;f__Vibrionaceae;g__Vibrio;s__Vibrio ponticus
map02010	K11071	-	H.1.72h_5512	k__Bacteria;p__Proteobacteria;c__Gammaproteobacteria;o__Vibrionales;f__Vibrionaceae;g__Vibrio
map02010	K11072	3.6.3.31	H.1.72h_5513	k__Bacteria;p__Proteobacteria;c__Gammaproteobacteria;o__Vibrionales;f__Vibrionaceae;g__Vibrio;s__Vibrio campbellii
map02010	K02195	-	H.1.72h_5780	k__Bacteria;p__Proteobacteria;c__Gammaproteobacteria;o__Vibrionales;f__Vibrionaceae;g__Vibrio
map02010	K19227	-	H.1.72h_5829	k__Bacteria;p__Proteobacteria;c__Gammaproteobacteria;o__Alteromonadales;f__Shewanellaceae;g__Shewanella;s__Shewanella waksmanii
map02010	K19226	-	H.1.72h_5830	k__Bacteria;p__Proteobacteria;c__Gammaproteobacteria;o__Alteromonadales;f__Shewanellaceae;g__Shewanella;s__Shewanella waksmanii
map02010	K09815	-	H.1.72h_6025	k__Bacteria;p__Proteobacteria;c__Gammaproteobacteria;o__Vibrionales;f__Vibrionaceae;g__Vibrio;s__Vibrio ponticus
map02010	K10022	-	H.1.72h_6029	k__Bacteria;p__Proteobacteria;c__Gammaproteobacteria;o__Vibrionales;f__Vibrionaceae;g__Vibrio
map02010	K11085	3.6.3.-	H.1.72h_605	k__Bacteria;p__Proteobacteria;c__Gammaproteobacteria;o__Vibrionales;f__Vibrionaceae;g__Vibrio;s__Vibrio ponticus
map02010	K13893	-	H.1.72h_6132	k__Bacteria;p__Proteobacteria;c__Gammaproteobacteria;o__Vibrionales;f__Vibrionaceae;g__Vibrio;s__Vibrio rotiferianus
map02010	K13895	-	H.1.72h_6133	k__Bacteria;p__Proteobacteria;c__Gammaproteobacteria;o__Vibrionales;f__Vibrionaceae;g__Vibrio
map02010	K16786	3.6.3.-	H.1.72h_6246	k__Bacteria;p__Proteobacteria;c__Gammaproteobacteria;o__Vibrionales;f__Vibrionaceae;g__Vibrio;s__Vibrio brasiliensis
map02010	K16785	-	H.1.72h_6247	k__Bacteria;p__Proteobacteria;c__Gammaproteobacteria;o__Vibrionales;f__Vibrionaceae;g__Vibrio;s__Vibrio brasiliensis
map02010	K12541	-	H.1.72h_6267	k__Bacteria;p__Proteobacteria;c__Gammaproteobacteria;o__Vibrionales;f__Vibrionaceae;g__Vibrio
map02010	K02064	-	H.1.72h_629	k__Bacteria;p__Proteobacteria;c__Gammaproteobacteria;o__Vibrionales;f__Vibrionaceae;g__Vibrio;s__Vibrio ponticus
map02010	K02063	-	H.1.72h_630	k__Bacteria;p__Proteobacteria;c__Gammaproteobacteria;o__Vibrionales;f__Vibrionaceae;g__Vibrio;s__Vibrio ponticus
map02010	K17324	-	H.1.72h_6304	k__Bacteria;p__Proteobacteria;c__Gammaproteobacteria;o__Vibrionales;f__Vibrionaceae;g__Vibrio;s__Vibrio brasiliensis
map02010	K17325	-	H.1.72h_6305	k__Bacteria;p__Proteobacteria;c__Gammaproteobacteria;o__Vibrionales;f__Vibrionaceae;g__Vibrio;s__Vibrio brasiliensis
map02010	K17322	-	H.1.72h_6306	k__Bacteria;p__Proteobacteria;c__Gammaproteobacteria;o__Vibrionales;f__Vibrionaceae;g__Vibrio;s__Vibrio brasiliensis
map02010	K17323	-	H.1.72h_6307	k__Bacteria;p__Proteobacteria;c__Gammaproteobacteria;o__Vibrionales;f__Vibrionaceae;g__Vibrio
map02010	K17321	-	H.1.72h_6309	k__Bacteria;p__Proteobacteria;c__Gammaproteobacteria;o__Vibrionales;f__Vibrionaceae;g__Vibrio
map02010	K02062	-	H.1.72h_631	k__Bacteria;p__Proteobacteria;c__Gammaproteobacteria;o__Vibrionales;f__Vibrionaceae;g__Vibrio
map02010	K02065	-	H.1.72h_6427	k__Bacteria;p__Proteobacteria;c__Gammaproteobacteria;o__Vibrionales;f__Vibrionaceae;g__Vibrio
map02010	K15598	-	H.1.72h_6669	k__Bacteria;p__Proteobacteria;c__Gammaproteobacteria;o__Vibrionales;f__Vibrionaceae;g__Vibrio;s__Vibrio ponticus
map02010	K18893	-	H.1.72h_6688	k__Bacteria;p__Proteobacteria;c__Gammaproteobacteria;o__Vibrionales;f__Vibrionaceae;g__Vibrio
map02010	K09811	-	H.1.72h_6739	k__Bacteria;p__Proteobacteria;c__Gammaproteobacteria;o__Vibrionales;f__Vibrionaceae;g__Vibrio
map02010	K09998	-	H.1.72h_6945	k__Bacteria;p__Proteobacteria;c__Gammaproteobacteria;o__Vibrionales;f__Vibrionaceae;g__Vibrio
map02010	K19228	-	H.1.72h_7007	k__Bacteria;p__Proteobacteria;c__Gammaproteobacteria;o__Vibrionales;f__Vibrionaceae;g__Vibrio;s__Vibrio ponticus
map02010	K19227	-	H.1.72h_7008	k__Bacteria;p__Proteobacteria;c__Gammaproteobacteria;o__Vibrionales;f__Vibrionaceae;g__Vibrio;s__Vibrio ponticus
map02010	K09810	3.6.3.-	H.1.72h_7492	k__Bacteria;p__Firmicutes;c__Bacilli;o__Bacillales;f__Paenibacillaceae;g__Brevibacillus
map02010	K11085	3.6.3.-	H.1.72h_7495	k__Bacteria;p__Unclassified;c__Unclassified;o__Unclassified;f__Unclassified;g__Unclassified;s__bacterium E08(2017)
map02010	K10190	-	H.1.72h_7637	k__Bacteria;p__Proteobacteria;c__Gammaproteobacteria;o__Enterobacterales;f__Pectobacteriaceae;g__Pectobacterium
map02010	K10189	-	H.1.72h_7638	k__Bacteria;p__Proteobacteria;c__Gammaproteobacteria;o__Enterobacterales;f__Pectobacteriaceae;g__Pectobacterium
map02010	K06858	-	H.1.72h_7834	k__Bacteria;p__Proteobacteria;c__Gammaproteobacteria;o__Vibrionales;f__Vibrionaceae;g__Vibrio
map02010	K11069	-	H.1.72h_7961	k__Bacteria;p__Proteobacteria;c__Gammaproteobacteria;o__Vibrionales;f__Vibrionaceae;g__Vibrio
map02010	K02066	-	H.1.72h_7989	k__Bacteria;p__Proteobacteria;c__Gammaproteobacteria;o__Alteromonadales;f__Shewanellaceae;g__Shewanella;s__Shewanella waksmanii
map02010	K02065	-	H.1.72h_7990	k__Bacteria;p__Proteobacteria;c__Gammaproteobacteria;o__Alteromonadales;f__Shewanellaceae;g__Shewanella;s__Shewanella waksmanii
map02010	K10191	-	H.1.72h_8132	k__Bacteria;p__Proteobacteria;c__Gammaproteobacteria;o__Vibrionales;f__Vibrionaceae;g__Vibrio;s__Vibrio brasiliensis
map02010	K09690	-	H.1.72h_8151	k__Bacteria;p__Proteobacteria;c__Gammaproteobacteria;o__Alteromonadales;f__Shewanellaceae;g__Shewanella;s__Shewanella waksmanii
map02010	K02063	-	H.1.72h_8331	k__Bacteria;p__Proteobacteria;c__Gammaproteobacteria;o__Vibrionales;f__Vibrionaceae;g__Vibrio
map02010	K10558	-	H.1.72h_8336	k__Bacteria;p__Proteobacteria;c__Gammaproteobacteria;o__Vibrionales;f__Vibrionaceae;g__Vibrio;s__Vibrio panuliri
map02010	K10556	-	H.1.72h_8337	k__Bacteria;p__Proteobacteria;c__Gammaproteobacteria;o__Vibrionales;f__Vibrionaceae;g__Vibrio;s__Vibrio panuliri
map02010	K10557	-	H.1.72h_8338	k__Bacteria;p__Proteobacteria;c__Gammaproteobacteria;o__Vibrionales;f__Vibrionaceae;g__Vibrio;s__Vibrio panuliri
map02010	K10555	-	H.1.72h_8339	k__Bacteria;p__Proteobacteria;c__Gammaproteobacteria;o__Vibrionales;f__Vibrionaceae;g__Vibrio;s__Vibrio panuliri
map02010	K02040	-	H.1.72h_8464	k__Bacteria;p__Proteobacteria;c__Gammaproteobacteria;o__Vibrionales;f__Vibrionaceae;g__Vibrio
map02010	K02067	-	H.1.72h_8521	k__Bacteria;p__Proteobacteria;c__Gammaproteobacteria;o__Vibrionales;f__Vibrionaceae;g__Vibrio
map02010	K02065	-	H.1.72h_8671	k__Bacteria;p__Lentisphaerae;c__Unclassified;o__Unclassified;f__Unclassified;g__Unclassified
map02010	K02066	-	H.1.72h_8672	k__Bacteria
map02010	K07091	-	H.1.72h_8876	k__Bacteria;p__Proteobacteria;c__Gammaproteobacteria;o__Alteromonadales;f__Shewanellaceae;g__Shewanella;s__Shewanella waksmanii
map02010	K06857	3.6.3.55	H.1.72h_9037	k__Bacteria;p__Proteobacteria;c__Gammaproteobacteria;o__Alteromonadales;f__Shewanellaceae;g__Shewanella;s__Shewanella waksmanii
map02010	K02012	-	H.1.72h_9145	k__Bacteria;p__Proteobacteria;c__Gammaproteobacteria;o__Vibrionales;f__Vibrionaceae;g__Vibrio;s__Vibrio ponticus
map02010	K02066	-	H.1.72h_9781	k__Bacteria;p__Lentisphaerae;c__Unclassified;o__Unclassified;f__Unclassified;g__Unclassified
map02010	K02065	-	H.1.72h_9782	k__Bacteria;p__Lentisphaerae;c__Unclassified;o__Unclassified;f__Unclassified;g__Unclassified;s__Lentisphaerae bacterium GWF2_50_93
map02010	K02012	-	H.2.24h_2021	k__Bacteria;p__Proteobacteria;c__Gammaproteobacteria;o__Vibrionales;f__Vibrionaceae;g__Vibrio
map02010	K18890	-	H.2.24h_2573	k__Bacteria;p__Proteobacteria;c__Gammaproteobacteria;o__Vibrionales;f__Vibrionaceae;g__Vibrio
map02010	K02040	-	H.2.24h_2702	k__Bacteria;p__Proteobacteria;c__Alphaproteobacteria;o__Sphingomonadales;f__Sphingomonadaceae;g__Sphingomonas;s__Sphingomonas sp. Leaf17
map02010	K09969	-	H.2.24h_3092	k__Bacteria;p__Proteobacteria;c__Alphaproteobacteria;o__Rhizobiales;f__Rhizobiaceae;g__Shinella
map02010	K12368	-	H.2.24h_5337	k__Bacteria;p__Proteobacteria;c__Alphaproteobacteria;o__Rhizobiales;f__Phyllobacteriaceae;g__Phyllobacterium;s__Phyllobacterium sp. OV277
map02010	K02013	3.6.3.34	H.2.24h_6467	k__Bacteria;p__Proteobacteria;c__Alphaproteobacteria;o__Sphingomonadales;f__Sphingomonadaceae;g__Sphingomonas;s__Sphingomonas sp. NIC1
map02010	K02015	-	H.2.24h_6468	k__Bacteria;p__Proteobacteria;c__Alphaproteobacteria;o__Sphingomonadales;f__Sphingomonadaceae;g__Sphingomonas
map02010	K11720	-	H.2.24h_6602	k__Bacteria;p__Proteobacteria;c__Alphaproteobacteria;o__Sphingomonadales;f__Sphingomonadaceae;g__Sphingomonas;s__Sphingomonas taxi
map02010	K02471	-	H.2.24h_6641	k__Bacteria;p__Proteobacteria;c__Alphaproteobacteria;o__Rhodospirillales;f__Rhodospirillaceae;g__Niveispirillum;s__Niveispirillum irakense
map02010	K02036	3.6.3.27	H.2.24h_8847	k__Bacteria;p__Proteobacteria;c__Alphaproteobacteria;o__Sphingomonadales;f__Sphingomonadaceae;g__Sphingomonas
map02010	K11074	-	H.2.24h_9187	k__Bacteria;p__Proteobacteria;c__Alphaproteobacteria;o__Rhizobiales;f__Phyllobacteriaceae;g__Phyllobacterium;s__Phyllobacterium sp. OV277
map02010	K02015	-	H.2.72h_100	k__Bacteria;p__Proteobacteria;c__Gammaproteobacteria;o__Vibrionales;f__Vibrionaceae;g__Vibrio
map02010	K16787	3.6.3.-	H.2.72h_103	k__Bacteria;p__Proteobacteria;c__Gammaproteobacteria;o__Vibrionales;f__Vibrionaceae;g__Vibrio;s__Vibrio scophthalmi
map02010	K10025	3.6.3.-	H.2.72h_1119	k__Bacteria;p__Proteobacteria;c__Gammaproteobacteria;o__Vibrionales;f__Vibrionaceae;g__Vibrio
map02010	K02193	3.6.3.41	H.2.72h_1185	k__Bacteria;p__Proteobacteria;c__Gammaproteobacteria;o__Vibrionales;f__Vibrionaceae;g__Vibrio
map02010	K09972	3.6.3.-	H.2.72h_1207	k__Bacteria;p__Proteobacteria;c__Gammaproteobacteria;o__Vibrionales;f__Vibrionaceae;g__Vibrio
map02010	K15598	-	H.2.72h_1376	k__Bacteria;p__Proteobacteria;c__Gammaproteobacteria;o__Vibrionales;f__Vibrionaceae;g__Vibrio;s__Vibrio scophthalmi
map02010	K06857	3.6.3.55	H.2.72h_139	k__Bacteria;p__Proteobacteria;c__Gammaproteobacteria;o__Vibrionales;f__Vibrionaceae;g__Vibrio
map02010	K02065	-	H.2.72h_1506	k__Bacteria
map02010	K02001	-	H.2.72h_1886	k__Bacteria;p__Proteobacteria;c__Gammaproteobacteria;o__Vibrionales;f__Vibrionaceae;g__Vibrio
map02010	K17315	-	H.2.72h_2111	k__Bacteria;p__Proteobacteria;c__Gammaproteobacteria;o__Vibrionales;f__Vibrionaceae;g__Vibrio
map02010	K02044	-	H.2.72h_2269	k__Bacteria;p__Proteobacteria;c__Gammaproteobacteria;o__Vibrionales;f__Vibrionaceae;g__Vibrio
map02010	K15599	-	H.2.72h_2586	k__Bacteria;p__Proteobacteria;c__Gammaproteobacteria;o__Vibrionales;f__Vibrionaceae;g__Vibrio
map02010	K02471	-	H.2.72h_2780	k__Bacteria;p__Proteobacteria;c__Gammaproteobacteria;o__Vibrionales;f__Vibrionaceae;g__Vibrio
map02010	K09810	3.6.3.-	H.2.72h_3031	k__Bacteria;p__Proteobacteria;c__Gammaproteobacteria;o__Vibrionales;f__Vibrionaceae;g__Vibrio
map02010	K09808	-	H.2.72h_3032	k__Bacteria;p__Proteobacteria;c__Gammaproteobacteria;o__Vibrionales;f__Vibrionaceae;g__Vibrio
map02010	K02020	-	H.2.72h_3546	k__Bacteria;p__Proteobacteria;c__Gammaproteobacteria;o__Vibrionales;f__Vibrionaceae;g__Vibrio;s__Vibrio sp. N418
map02010	K07122	-	H.2.72h_3719	k__Bacteria;p__Proteobacteria;c__Gammaproteobacteria;o__Vibrionales;f__Vibrionaceae;g__Vibrio
map02010	K02066	-	H.2.72h_3759	k__Bacteria;p__Kiritimatiellaeota;c__Kiritimatiellae;o__Kiritimatiellales;f__Kiritimatiellaceae;g__Kiritimatiella;s__Kiritimatiella glycovorans
map02010	K11085	3.6.3.-	H.2.72h_4044	k__Bacteria;p__Proteobacteria;c__Gammaproteobacteria;o__Vibrionales;f__Vibrionaceae;g__Vibrio
map02010	K02013	3.6.3.34	H.2.72h_4386	k__Bacteria;p__Proteobacteria;c__Gammaproteobacteria;o__Vibrionales;f__Vibrionaceae;g__Vibrio
map02010	K02015	-	H.2.72h_4910	Unclassified
map02010	K10024	-	H.2.72h_5512	k__Bacteria;p__Proteobacteria;c__Gammaproteobacteria;o__Vibrionales;f__Vibrionaceae;g__Vibrio
map02010	K09812	-	H.2.72h_5683	k__Bacteria;p__Proteobacteria;c__Gammaproteobacteria;o__Vibrionales;f__Vibrionaceae;g__Vibrio
map02010	K02471	-	H.2.72h_5714	k__Bacteria;p__Proteobacteria;c__Gammaproteobacteria;o__Vibrionales;f__Vibrionaceae;g__Vibrio;s__Vibrio ponticus
map02010	K09816	-	H.2.72h_5845	k__Bacteria;p__Proteobacteria;c__Gammaproteobacteria;o__Vibrionales;f__Vibrionaceae;g__Vibrio;s__Vibrio sp. N418
map02010	K02017	3.6.3.29	H.2.72h_605	k__Bacteria;p__Proteobacteria;c__Gammaproteobacteria;o__Vibrionales;f__Vibrionaceae;g__Vibrio;s__Vibrio scophthalmi
map02010	K02012	-	H.2.72h_955	k__Bacteria;p__Proteobacteria;c__Gammaproteobacteria;o__Vibrionales;f__Vibrionaceae;g__Vibrio
map02010	K02013	3.6.3.34	H.3.24h_1014	k__Bacteria;p__Proteobacteria;c__Gammaproteobacteria;o__Vibrionales;f__Vibrionaceae;g__Vibrio;s__Vibrio ponticus
map02010	K02015	-	H.3.24h_10154	k__Bacteria;p__Proteobacteria;c__Gammaproteobacteria;o__Vibrionales;f__Vibrionaceae;g__Vibrio;s__Vibrio ponticus
map02010	K17315	-	H.3.24h_10236	k__Bacteria;p__Proteobacteria;c__Gammaproteobacteria;o__Vibrionales;f__Vibrionaceae;g__Vibrio;s__Vibrio ponticus
map02010	K02001	-	H.3.24h_10400	k__Bacteria;p__Proteobacteria;c__Gammaproteobacteria;o__Vibrionales;f__Vibrionaceae;g__Vibrio;s__Vibrio ponticus
map02010	K02000	3.6.3.32	H.3.24h_10401	k__Bacteria;p__Proteobacteria;c__Gammaproteobacteria;o__Vibrionales;f__Vibrionaceae;g__Vibrio;s__Vibrio ponticus
map02010	K16013	-	H.3.24h_10671	k__Bacteria;p__Proteobacteria;c__Gammaproteobacteria;o__Vibrionales;f__Vibrionaceae;g__Vibrio;s__Vibrio ponticus
map02010	K02194	-	H.3.24h_10738	k__Bacteria;p__Proteobacteria;c__Gammaproteobacteria;o__Vibrionales;f__Vibrionaceae;g__Vibrio
map02010	K06074	3.6.3.33	H.3.24h_10827	k__Bacteria;p__Proteobacteria;c__Gammaproteobacteria;o__Vibrionales;f__Vibrionaceae;g__Vibrio;s__Vibrio ponticus
map02010	K10023	-	H.3.24h_10839	k__Bacteria;p__Proteobacteria;c__Gammaproteobacteria;o__Vibrionales;f__Vibrionaceae;g__Vibrio
map02010	K10024	-	H.3.24h_10840	k__Bacteria;p__Proteobacteria;c__Gammaproteobacteria;o__Vibrionales;f__Vibrionaceae;g__Vibrio
map02010	K19230	-	H.3.24h_10844	k__Bacteria;p__Proteobacteria;c__Gammaproteobacteria;o__Vibrionales;f__Vibrionaceae;g__Vibrio;s__Vibrio ponticus
map02010	K19229	-	H.3.24h_10845	k__Bacteria;p__Proteobacteria;c__Gammaproteobacteria;o__Vibrionales;f__Vibrionaceae;g__Vibrio;s__Vibrio ponticus
map02010	K13895	-	H.3.24h_11015	k__Bacteria;p__Proteobacteria;c__Gammaproteobacteria;o__Vibrionales;f__Vibrionaceae;g__Vibrio
map02010	K13894	-	H.3.24h_11016	k__Bacteria;p__Proteobacteria;c__Gammaproteobacteria;o__Vibrionales;f__Vibrionaceae;g__Vibrio
map02010	K13893	-	H.3.24h_11017	k__Bacteria;p__Proteobacteria;c__Gammaproteobacteria;o__Vibrionales;f__Vibrionaceae;g__Vibrio
map02010	K17317	-	H.3.24h_11026	k__Bacteria;p__Proteobacteria;c__Gammaproteobacteria;o__Vibrionales;f__Vibrionaceae;g__Vibrio
map02010	K17316	-	H.3.24h_11027	k__Bacteria;p__Proteobacteria;c__Gammaproteobacteria;o__Vibrionales;f__Vibrionaceae;g__Vibrio
map02010	K10112	-	H.3.24h_11068	k__Bacteria;p__Proteobacteria;c__Gammaproteobacteria;o__Vibrionales;f__Vibrionaceae;g__Vibrio
map02010	K02002	-	H.3.24h_11299	k__Bacteria;p__Proteobacteria;c__Gammaproteobacteria;o__Vibrionales;f__Vibrionaceae;g__Vibrio
map02010	K02002	-	H.3.24h_11377	k__Bacteria;p__Proteobacteria;c__Gammaproteobacteria;o__Vibrionales;f__Vibrionaceae;g__Vibrio
map02010	K06073	-	H.3.24h_11412	k__Bacteria;p__Proteobacteria;c__Gammaproteobacteria;o__Vibrionales;f__Vibrionaceae;g__Vibrio
map02010	K06858	-	H.3.24h_11418	k__Bacteria;p__Proteobacteria;c__Gammaproteobacteria;o__Vibrionales;f__Vibrionaceae;g__Vibrio
map02010	K02040	-	H.3.24h_11612	k__Bacteria;p__Proteobacteria;c__Gammaproteobacteria;o__Vibrionales;f__Vibrionaceae;g__Vibrio
map02010	K05773	-	H.3.24h_11720	k__Bacteria;p__Proteobacteria;c__Gammaproteobacteria;o__Vibrionales;f__Vibrionaceae;g__Vibrio;s__Vibrio ponticus
map02010	K06857	3.6.3.55	H.3.24h_11721	k__Bacteria;p__Proteobacteria;c__Gammaproteobacteria;o__Vibrionales;f__Vibrionaceae;g__Vibrio;s__Vibrio ponticus
map02010	K13893	-	H.3.24h_11726	k__Bacteria;p__Proteobacteria;c__Gammaproteobacteria;o__Vibrionales;f__Vibrionaceae;g__Vibrio
map02010	K19226	-	H.3.24h_12043	k__Bacteria;p__Proteobacteria;c__Gammaproteobacteria;o__Vibrionales;f__Vibrionaceae;g__Vibrio
map02010	K18890	-	H.3.24h_12130	k__Bacteria;p__Proteobacteria;c__Gammaproteobacteria;o__Vibrionales;f__Vibrionaceae;g__Vibrio
map02010	K09812	-	H.3.24h_1226	k__Bacteria;p__Proteobacteria;c__Gammaproteobacteria;o__Vibrionales;f__Vibrionaceae;g__Vibrio
map02010	K09811	-	H.3.24h_1227	k__Bacteria;p__Proteobacteria;c__Gammaproteobacteria;o__Vibrionales;f__Vibrionaceae;g__Vibrio;s__Vibrio ponticus
map02010	K02040	-	H.3.24h_12309	k__Bacteria;p__Proteobacteria;c__Gammaproteobacteria;o__Vibrionales;f__Vibrionaceae;g__Vibrio;s__Vibrio ponticus
map02010	K02001	-	H.3.24h_12391	k__Bacteria;p__Proteobacteria;c__Gammaproteobacteria;o__Vibrionales;f__Vibrionaceae;g__Vibrio;s__Vibrio ponticus
map02010	K02000	3.6.3.32	H.3.24h_12392	k__Bacteria;p__Proteobacteria;c__Gammaproteobacteria;o__Vibrionales;f__Vibrionaceae;g__Vibrio;s__Vibrio ponticus
map02010	K02040	-	H.3.24h_12435	k__Bacteria;p__Proteobacteria;c__Gammaproteobacteria;o__Vibrionales;f__Vibrionaceae;g__Vibrio;s__Vibrio harveyi
map02010	K09808	-	H.3.24h_12497	k__Bacteria;p__Proteobacteria;c__Gammaproteobacteria;o__Vibrionales;f__Vibrionaceae;g__Vibrio;s__Vibrio ponticus
map02010	K09810	3.6.3.-	H.3.24h_12498	k__Bacteria;p__Proteobacteria;c__Gammaproteobacteria;o__Vibrionales;f__Vibrionaceae;g__Vibrio;s__Vibrio ponticus
map02010	K09808	-	H.3.24h_12499	k__Bacteria;p__Proteobacteria;c__Gammaproteobacteria;o__Vibrionales;f__Vibrionaceae;g__Vibrio;s__Vibrio ponticus
map02010	K07091	-	H.3.24h_12664	k__Bacteria;p__Proteobacteria;c__Gammaproteobacteria;o__Vibrionales;f__Vibrionaceae;g__Vibrio;s__Vibrio ponticus
map02010	K02196	-	H.3.24h_12679	k__Bacteria;p__Proteobacteria;c__Gammaproteobacteria;o__Vibrionales;f__Vibrionaceae;g__Vibrio
map02010	K09970	-	H.3.24h_12699	k__Bacteria;p__Proteobacteria;c__Gammaproteobacteria;o__Vibrionales;f__Vibrionaceae;g__Vibrio
map02010	K09971	-	H.3.24h_12700	k__Bacteria;p__Proteobacteria;c__Gammaproteobacteria;o__Vibrionales;f__Vibrionaceae;g__Vibrio;s__Vibrio scophthalmi
map02010	K13893	-	H.3.24h_12781	k__Bacteria;p__Proteobacteria;c__Gammaproteobacteria;o__Vibrionales;f__Vibrionaceae;g__Vibrio;s__Vibrio ponticus
map02010	K05772	-	H.3.24h_12986	k__Bacteria;p__Proteobacteria;c__Gammaproteobacteria;o__Vibrionales;f__Vibrionaceae;g__Vibrio
map02010	K01995	-	H.3.24h_1308	k__Bacteria;p__Proteobacteria;c__Gammaproteobacteria;o__Vibrionales;f__Vibrionaceae;g__Vibrio;s__Vibrio ponticus
map02010	K07122	-	H.3.24h_13097	k__Bacteria;p__Proteobacteria;c__Gammaproteobacteria;o__Vibrionales;f__Vibrionaceae;g__Vibrio
map02010	K07323	-	H.3.24h_13098	k__Bacteria;p__Proteobacteria;c__Gammaproteobacteria;o__Vibrionales;f__Vibrionaceae;g__Vibrio
map02010	K02067	-	H.3.24h_13099	k__Bacteria;p__Proteobacteria;c__Gammaproteobacteria;o__Vibrionales;f__Vibrionaceae;g__Vibrio
map02010	K02066	-	H.3.24h_13100	k__Bacteria;p__Proteobacteria;c__Gammaproteobacteria;o__Vibrionales;f__Vibrionaceae;g__Vibrio
map02010	K02065	-	H.3.24h_13101	k__Bacteria;p__Proteobacteria;c__Gammaproteobacteria;o__Vibrionales;f__Vibrionaceae;g__Vibrio;s__Vibrio scophthalmi
map02010	K16013	-	H.3.24h_13291	k__Bacteria;p__Proteobacteria;c__Gammaproteobacteria;o__Vibrionales;f__Vibrionaceae;g__Vibrio;s__Vibrio ponticus
map02010	K09971	-	H.3.24h_13337	k__Bacteria;p__Proteobacteria;c__Gammaproteobacteria;o__Vibrionales;f__Vibrionaceae;g__Vibrio;s__Vibrio ponticus
map02010	K16012	-	H.3.24h_13380	k__Bacteria;p__Proteobacteria;c__Gammaproteobacteria;o__Vibrionales;f__Vibrionaceae;g__Vibrio
map02010	K16013	-	H.3.24h_13381	k__Bacteria;p__Proteobacteria;c__Gammaproteobacteria;o__Vibrionales;f__Vibrionaceae;g__Vibrio
map02010	K17315	-	H.3.24h_13383	k__Bacteria;p__Proteobacteria;c__Gammaproteobacteria;o__Vibrionales;f__Vibrionaceae;g__Vibrio;s__Vibrio ponticus
map02010	K02000	3.6.3.32	H.3.24h_13452	k__Bacteria;p__Proteobacteria;c__Gammaproteobacteria;o__Vibrionales;f__Vibrionaceae
map02010	K11072	3.6.3.31	H.3.24h_13632	k__Bacteria;p__Proteobacteria;c__Gammaproteobacteria;o__Vibrionales;f__Vibrionaceae;g__Vibrio
map02010	K11071	-	H.3.24h_13633	k__Bacteria;p__Proteobacteria;c__Gammaproteobacteria;o__Vibrionales;f__Vibrionaceae;g__Vibrio
map02010	K11069	-	H.3.24h_13636	k__Bacteria;p__Proteobacteria;c__Gammaproteobacteria;o__Vibrionales;f__Vibrionaceae;g__Vibrio
map02010	K01996	-	H.3.24h_13649	k__Bacteria;p__Proteobacteria;c__Gammaproteobacteria;o__Vibrionales;f__Vibrionaceae;g__Vibrio;s__Vibrio ponticus
map02010	K01999	-	H.3.24h_13650	k__Bacteria;p__Proteobacteria;c__Gammaproteobacteria;o__Vibrionales;f__Vibrionaceae;g__Vibrio;s__Vibrio ponticus
map02010	K01998	-	H.3.24h_13651	k__Bacteria;p__Proteobacteria;c__Gammaproteobacteria;o__Vibrionales;f__Vibrionaceae;g__Vibrio;s__Vibrio ponticus
map02010	K02002	-	H.3.24h_13944	k__Bacteria;p__Proteobacteria;c__Gammaproteobacteria;o__Vibrionales;f__Vibrionaceae;g__Vibrio;s__Vibrio ponticus
map02010	K09808	-	H.3.24h_1397	k__Bacteria;p__Proteobacteria;c__Gammaproteobacteria;o__Vibrionales;f__Vibrionaceae;g__Vibrio;s__Vibrio ponticus
map02010	K02037	-	H.3.24h_14096	k__Bacteria;p__Proteobacteria;c__Gammaproteobacteria;o__Vibrionales;f__Vibrionaceae;g__Vibrio
map02010	K02038	-	H.3.24h_14097	k__Bacteria;p__Proteobacteria;c__Gammaproteobacteria;o__Vibrionales;f__Vibrionaceae;g__Vibrio;s__Vibrio scophthalmi
map02010	K02036	3.6.3.27	H.3.24h_14098	k__Bacteria;p__Proteobacteria;c__Gammaproteobacteria;o__Vibrionales;f__Vibrionaceae;g__Vibrio
map02010	K02038	-	H.3.24h_14148	k__Bacteria;p__Proteobacteria;c__Gammaproteobacteria;o__Vibrionales;f__Vibrionaceae;g__Vibrio;s__Vibrio ponticus
map02010	K06074	3.6.3.33	H.3.24h_14219	k__Bacteria;p__Proteobacteria;c__Gammaproteobacteria;o__Vibrionales;f__Vibrionaceae;g__Vibrio;s__Vibrio scophthalmi
map02010	K06073	-	H.3.24h_14220	k__Bacteria;p__Proteobacteria;c__Gammaproteobacteria;o__Vibrionales;f__Vibrionaceae;g__Vibrio
map02010	K09998	-	H.3.24h_14224	k__Bacteria;p__Proteobacteria;c__Gammaproteobacteria;o__Vibrionales;f__Vibrionaceae;g__Vibrio
map02010	K09999	-	H.3.24h_14225	k__Bacteria;p__Proteobacteria;c__Gammaproteobacteria;o__Vibrionales;f__Vibrionaceae;g__Vibrio;s__Vibrio scophthalmi
map02010	K09997	-	H.3.24h_14226	k__Bacteria;p__Proteobacteria;c__Gammaproteobacteria;o__Vibrionales;f__Vibrionaceae;g__Vibrio
map02010	K10000	3.6.3.-	H.3.24h_14227	k__Bacteria;p__Proteobacteria;c__Gammaproteobacteria;o__Vibrionales;f__Vibrionaceae;g__Vibrio;s__Vibrio scophthalmi
map02010	K05846	-	H.3.24h_14349	k__Bacteria;p__Proteobacteria;c__Gammaproteobacteria;o__Vibrionales;f__Vibrionaceae;g__Vibrio;s__Vibrio ponticus
map02010	K05847	-	H.3.24h_14350	k__Bacteria;p__Proteobacteria;c__Gammaproteobacteria;o__Vibrionales;f__Vibrionaceae;g__Vibrio;s__Vibrio ponticus
map02010	K05846	-	H.3.24h_14351	k__Bacteria;p__Proteobacteria;c__Gammaproteobacteria;o__Vibrionales;f__Vibrionaceae;g__Vibrio;s__Vibrio ponticus
map02010	K15771	-	H.3.24h_14874	k__Bacteria;p__Proteobacteria;c__Gammaproteobacteria;o__Vibrionales;f__Vibrionaceae;g__Vibrio
map02010	K15772	-	H.3.24h_14875	k__Bacteria;p__Proteobacteria;c__Gammaproteobacteria;o__Vibrionales;f__Vibrionaceae;g__Vibrio
map02010	K10823	-	H.3.24h_14900	k__Bacteria;p__Proteobacteria;c__Gammaproteobacteria;o__Vibrionales;f__Vibrionaceae;g__Vibrio
map02010	K15580	-	H.3.24h_14901	k__Bacteria;p__Proteobacteria;c__Gammaproteobacteria;o__Vibrionales;f__Vibrionaceae;g__Vibrio
map02010	K16012	-	H.3.24h_15115	k__Bacteria;p__Proteobacteria;c__Gammaproteobacteria;o__Vibrionales;f__Vibrionaceae;g__Vibrio
map02010	K02040	-	H.3.24h_15249	k__Bacteria;p__Proteobacteria;c__Gammaproteobacteria;o__Vibrionales;f__Vibrionaceae;g__Vibrio
map02010	K06858	-	H.3.24h_15809	k__Bacteria;p__Proteobacteria;c__Gammaproteobacteria;o__Vibrionales;f__Vibrionaceae;g__Vibrio;s__Vibrio scophthalmi
map02010	K02018	-	H.3.24h_15875	k__Bacteria;p__Proteobacteria;c__Gammaproteobacteria;o__Vibrionales;f__Vibrionaceae;g__Vibrio
map02010	K09969	-	H.3.24h_16039	k__Bacteria;p__Proteobacteria;c__Gammaproteobacteria;o__Vibrionales;f__Vibrionaceae;g__Vibrio
map02010	K02013	3.6.3.34	H.3.24h_16386	k__Bacteria;p__Proteobacteria;c__Gammaproteobacteria;o__Vibrionales;f__Vibrionaceae;g__Vibrio;s__Vibrio sp. L85
map02010	K15580	-	H.3.24h_1643	k__Bacteria;p__Proteobacteria;c__Gammaproteobacteria;o__Vibrionales;f__Vibrionaceae;g__Vibrio
map02010	K16961	-	H.3.24h_16512	k__Bacteria;p__Proteobacteria;c__Gammaproteobacteria;o__Vibrionales;f__Vibrionaceae;g__Vibrio
map02010	K16962	-	H.3.24h_16513	k__Bacteria;p__Proteobacteria;c__Gammaproteobacteria;o__Vibrionales;f__Vibrionaceae;g__Vibrio
map02010	K16963	3.6.3.-	H.3.24h_16514	k__Bacteria;p__Proteobacteria;c__Gammaproteobacteria;o__Vibrionales;f__Vibrionaceae;g__Vibrio
map02010	K09817	3.6.3.-	H.3.24h_16539	k__Bacteria;p__Proteobacteria;c__Gammaproteobacteria;o__Vibrionales;f__Vibrionaceae;g__Vibrio;s__Vibrio ponticus
map02010	K02194	-	H.3.24h_16542	k__Bacteria;p__Proteobacteria;c__Gammaproteobacteria;o__Vibrionales;f__Vibrionaceae;g__Vibrio
map02010	K19229	-	H.3.24h_16637	k__Bacteria;p__Proteobacteria;c__Gammaproteobacteria;o__Vibrionales;f__Vibrionaceae;g__Vibrio
map02010	K02036	3.6.3.27	H.3.24h_16682	k__Bacteria;p__Proteobacteria;c__Gammaproteobacteria;o__Vibrionales;f__Vibrionaceae;g__Vibrio
map02010	K16786	3.6.3.-	H.3.24h_17693	k__Bacteria;p__Proteobacteria;c__Gammaproteobacteria;o__Vibrionales;f__Vibrionaceae;g__Vibrio
map02010	K02036	3.6.3.27	H.3.24h_17917	k__Bacteria;p__Proteobacteria;c__Gammaproteobacteria;o__Vibrionales;f__Vibrionaceae;g__Vibrio
map02010	K06726	5.4.99.62	H.3.24h_17954	k__Bacteria;p__Proteobacteria;c__Gammaproteobacteria;o__Vibrionales;f__Vibrionaceae;g__Vibrio
map02010	K17315	-	H.3.24h_17983	k__Bacteria;p__Proteobacteria;c__Gammaproteobacteria;o__Vibrionales;f__Vibrionaceae;g__Vibrio
map02010	K17316	-	H.3.24h_17984	k__Bacteria;p__Proteobacteria;c__Gammaproteobacteria;o__Vibrionales;f__Vibrionaceae;g__Vibrio
map02010	K09969	-	H.3.24h_1846	k__Bacteria;p__Proteobacteria;c__Gammaproteobacteria;o__Vibrionales;f__Vibrionaceae;g__Vibrio;s__Vibrio ponticus
map02010	K09970	-	H.3.24h_1847	k__Bacteria;p__Proteobacteria;c__Gammaproteobacteria;o__Vibrionales;f__Vibrionaceae;g__Vibrio
map02010	K02065	-	H.3.24h_18478	k__Bacteria;p__Proteobacteria;c__Gammaproteobacteria;o__Vibrionales;f__Vibrionaceae;g__Vibrio;s__Vibrio ponticus
map02010	K02066	-	H.3.24h_18479	k__Bacteria;p__Proteobacteria;c__Gammaproteobacteria;o__Vibrionales;f__Vibrionaceae;g__Vibrio;s__Vibrio ponticus
map02010	K07323	-	H.3.24h_18481	k__Bacteria;p__Proteobacteria;c__Gammaproteobacteria;o__Vibrionales;f__Vibrionaceae;g__Vibrio;s__Vibrio ponticus
map02010	K15581	-	H.3.24h_1856	k__Bacteria;p__Proteobacteria;c__Gammaproteobacteria;o__Vibrionales;f__Vibrionaceae;g__Vibrio;s__Vibrio ponticus
map02010	K02013	3.6.3.34	H.3.24h_18650	k__Bacteria;p__Proteobacteria;c__Gammaproteobacteria;o__Vibrionales;f__Vibrionaceae;g__Vibrio;s__Vibrio scophthalmi
map02010	K02015	-	H.3.24h_18651	k__Bacteria;p__Proteobacteria;c__Gammaproteobacteria;o__Vibrionales;f__Vibrionaceae;g__Vibrio;s__Vibrio scophthalmi
map02010	K02016	-	H.3.24h_18652	k__Bacteria;p__Proteobacteria;c__Gammaproteobacteria;o__Vibrionales;f__Vibrionaceae;g__Vibrio;s__Vibrio scophthalmi
map02010	K09971	-	H.3.24h_19001	k__Bacteria;p__Proteobacteria;c__Gammaproteobacteria;o__Vibrionales;f__Vibrionaceae;g__Vibrio;s__Vibrio panuliri
map02010	K06861	3.6.3.-	H.3.24h_19008	k__Bacteria;p__Proteobacteria;c__Gammaproteobacteria;o__Vibrionales;f__Vibrionaceae;g__Vibrio
map02010	K05772	-	H.3.24h_19118	k__Bacteria;p__Proteobacteria;c__Gammaproteobacteria;o__Vibrionales;f__Vibrionaceae;g__Vibrio;s__Vibrio ponticus
map02010	K02037	-	H.3.24h_19363	k__Bacteria;p__Proteobacteria;c__Gammaproteobacteria;o__Vibrionales;f__Vibrionaceae;g__Vibrio
map02010	K02040	-	H.3.24h_19996	k__Bacteria;p__Proteobacteria;c__Gammaproteobacteria;o__Vibrionales;f__Vibrionaceae;g__Vibrio;s__Vibrio panuliri
map02010	K05776	-	H.3.24h_20191	k__Bacteria;p__Proteobacteria;c__Gammaproteobacteria;o__Vibrionales;f__Vibrionaceae;g__Vibrio
map02010	K02064	-	H.3.24h_20196	k__Bacteria;p__Proteobacteria;c__Gammaproteobacteria;o__Vibrionales;f__Vibrionaceae;g__Vibrio
map02010	K18893	-	H.3.24h_20216	k__Bacteria;p__Proteobacteria;c__Gammaproteobacteria;o__Vibrionales;f__Vibrionaceae;g__Vibrio
map02010	K02016	-	H.3.24h_20228	k__Bacteria;p__Proteobacteria;c__Gammaproteobacteria;o__Vibrionales;f__Vibrionaceae;g__Vibrio;s__Vibrio scophthalmi
map02010	K10111	3.6.3.-	H.3.24h_20694	k__Bacteria;p__Proteobacteria
map02010	K02020	-	H.3.24h_20802	k__Bacteria;p__Proteobacteria;c__Gammaproteobacteria;o__Vibrionales;f__Vibrionaceae;g__Vibrio;s__Vibrio ponticus
map02010	K02018	-	H.3.24h_20803	k__Bacteria;p__Proteobacteria;c__Gammaproteobacteria;o__Vibrionales;f__Vibrionaceae;g__Vibrio;s__Vibrio ponticus
map02010	K02017	3.6.3.29	H.3.24h_20804	k__Bacteria;p__Proteobacteria;c__Gammaproteobacteria;o__Vibrionales;f__Vibrionaceae;g__Vibrio;s__Vibrio ponticus
map02010	K11085	3.6.3.-	H.3.24h_20828	k__Bacteria;p__Proteobacteria;c__Gammaproteobacteria;o__Vibrionales;f__Vibrionaceae;g__Vibrio;s__Vibrio ponticus
map02010	K02000	3.6.3.32	H.3.24h_21389	k__Bacteria;p__Proteobacteria;c__Gammaproteobacteria;o__Vibrionales;f__Vibrionaceae;g__Vibrio;s__Vibrio ponticus
map02010	K10023	-	H.3.24h_21520	k__Bacteria;p__Proteobacteria;c__Gammaproteobacteria;o__Vibrionales;f__Vibrionaceae;g__Vibrio
map02010	K16786	3.6.3.-	H.3.24h_21764	k__Bacteria;p__Proteobacteria;c__Gammaproteobacteria;o__Vibrionales;f__Vibrionaceae;g__Vibrio;s__Vibrio ponticus
map02010	K02015	-	H.3.24h_21770	k__Bacteria;p__Proteobacteria;c__Gammaproteobacteria;o__Vibrionales;f__Vibrionaceae;g__Vibrio;s__Vibrio harveyi
map02010	K02016	-	H.3.24h_21771	k__Bacteria;p__Proteobacteria;c__Gammaproteobacteria;o__Vibrionales;f__Vibrionaceae;g__Vibrio
map02010	K10439	-	H.3.24h_21829	k__Bacteria;p__Proteobacteria;c__Gammaproteobacteria;o__Oceanospirillales;f__Saccharospirillaceae;g__Reinekea;s__Reinekea blandensis
map02010	K02002	-	H.3.24h_21854	k__Bacteria;p__Proteobacteria;c__Gammaproteobacteria;o__Vibrionales;f__Vibrionaceae;g__Vibrio
map02010	K11085	3.6.3.-	H.3.24h_21909	k__Bacteria;p__Proteobacteria;c__Gammaproteobacteria;o__Vibrionales;f__Vibrionaceae;g__Vibrio
map02010	K10550	-	H.3.24h_21998	k__Bacteria;p__Proteobacteria;c__Gammaproteobacteria;o__Vibrionales;f__Vibrionaceae;g__Vibrio;s__Vibrio panuliri
map02010	K02001	-	H.3.24h_22087	k__Bacteria;p__Proteobacteria;c__Gammaproteobacteria;o__Vibrionales;f__Vibrionaceae;g__Vibrio
map02010	K02002	-	H.3.24h_22088	k__Bacteria;p__Proteobacteria;c__Gammaproteobacteria;o__Vibrionales;f__Vibrionaceae;g__Vibrio
map02010	K06074	3.6.3.33	H.3.24h_22095	k__Bacteria;p__Proteobacteria;c__Gammaproteobacteria;o__Vibrionales;f__Vibrionaceae;g__Vibrio;s__Vibrio ponticus
map02010	K15581	-	H.3.24h_22141	k__Bacteria;p__Proteobacteria;c__Gammaproteobacteria;o__Vibrionales;f__Vibrionaceae;g__Vibrio
map02010	K02040	-	H.3.24h_22171	k__Bacteria;p__Proteobacteria;c__Gammaproteobacteria;o__Vibrionales;f__Vibrionaceae;g__Vibrio;s__Vibrio ponticus
map02010	K02018	-	H.3.24h_22202	k__Bacteria;p__Proteobacteria;c__Gammaproteobacteria;o__Vibrionales;f__Vibrionaceae;g__Vibrio
map02010	K02020	-	H.3.24h_22203	k__Bacteria;p__Proteobacteria;c__Gammaproteobacteria;o__Vibrionales;f__Vibrionaceae;g__Vibrio;s__Vibrio scophthalmi
map02010	K02471	-	H.3.24h_22268	k__Bacteria;p__Proteobacteria;c__Gammaproteobacteria;o__Vibrionales;f__Vibrionaceae;g__Vibrio;s__Vibrio ponticus
map02010	K02038	-	H.3.24h_22271	k__Bacteria;p__Proteobacteria;c__Gammaproteobacteria;o__Vibrionales;f__Vibrionaceae;g__Vibrio
map02010	K02036	3.6.3.27	H.3.24h_22272	k__Bacteria;p__Proteobacteria;c__Gammaproteobacteria;o__Vibrionales;f__Vibrionaceae;g__Vibrio
map02010	K02016	-	H.3.24h_22331	k__Bacteria;p__Proteobacteria;c__Gammaproteobacteria;o__Vibrionales;f__Vibrionaceae;g__Vibrio;s__Vibrio ponticus
map02010	K02036	3.6.3.27	H.3.24h_22486	k__Bacteria;p__Proteobacteria;c__Gammaproteobacteria;o__Vibrionales;f__Vibrionaceae;g__Vibrio
map02010	K18893	-	H.3.24h_22539	k__Bacteria;p__Proteobacteria;c__Gammaproteobacteria;o__Vibrionales;f__Vibrionaceae;g__Vibrio;s__Vibrio ponticus
map02010	K11720	-	H.3.24h_22855	k__Bacteria;p__Proteobacteria;c__Gammaproteobacteria;o__Vibrionales;f__Vibrionaceae;g__Vibrio;s__Vibrio ponticus
map02010	K11069	-	H.3.24h_22971	k__Bacteria;p__Proteobacteria;c__Gammaproteobacteria;o__Vibrionales;f__Vibrionaceae;g__Vibrio
map02010	K16786	3.6.3.-	H.3.24h_23118	k__Bacteria;p__Proteobacteria;c__Gammaproteobacteria;o__Vibrionales;f__Vibrionaceae;g__Vibrio
map02010	K16785	-	H.3.24h_23119	k__Bacteria;p__Proteobacteria;c__Gammaproteobacteria;o__Vibrionales;f__Vibrionaceae;g__Vibrio
map02010	K10441	3.6.3.17	H.3.24h_23475	k__Bacteria;p__Proteobacteria;c__Gammaproteobacteria;o__Oceanospirillales;f__Saccharospirillaceae;g__Reinekea;s__Reinekea blandensis
map02010	K10440	-	H.3.24h_23476	k__Bacteria;p__Proteobacteria;c__Gammaproteobacteria;o__Oceanospirillales;f__Saccharospirillaceae;g__Reinekea;s__Reinekea blandensis
map02010	K06858	-	H.3.24h_23678	k__Bacteria;p__Proteobacteria;c__Gammaproteobacteria;o__Vibrionales;f__Vibrionaceae;g__Vibrio
map02010	K02062	-	H.3.24h_23922	k__Bacteria;p__Proteobacteria;c__Gammaproteobacteria;o__Vibrionales;f__Vibrionaceae;g__Vibrio
map02010	K02040	-	H.3.24h_24060	k__Bacteria;p__Proteobacteria;c__Gammaproteobacteria;o__Vibrionales;f__Vibrionaceae;g__Vibrio
map02010	K02037	-	H.3.24h_24092	k__Bacteria;p__Proteobacteria;c__Gammaproteobacteria;o__Vibrionales;f__Vibrionaceae;g__Vibrio
map02010	K10441	3.6.3.17	H.3.24h_24172	k__Bacteria;p__Proteobacteria;c__Gammaproteobacteria;o__Oceanospirillales;f__Saccharospirillaceae;g__Reinekea;s__Reinekea blandensis
map02010	K19226	-	H.3.24h_24276	k__Bacteria;p__Proteobacteria;c__Gammaproteobacteria;o__Vibrionales;f__Vibrionaceae;g__Vibrio;s__Vibrio ponticus
map02010	K10112	-	H.3.24h_24406	k__Bacteria;p__Proteobacteria;c__Gammaproteobacteria;o__Vibrionales;f__Vibrionaceae;g__Vibrio;s__Vibrio diazotrophicus
map02010	K06858	-	H.3.24h_2445	k__Bacteria;p__Proteobacteria;c__Gammaproteobacteria;o__Vibrionales;f__Vibrionaceae;g__Vibrio;s__Vibrio ponticus
map02010	K10025	3.6.3.-	H.3.24h_24559	k__Bacteria;p__Proteobacteria;c__Gammaproteobacteria;o__Vibrionales;f__Vibrionaceae;g__Vibrio
map02010	K06073	-	H.3.24h_24803	k__Bacteria;p__Proteobacteria;c__Gammaproteobacteria;o__Vibrionales;f__Vibrionaceae;g__Vibrio;s__Vibrio ponticus
map02010	K06074	3.6.3.33	H.3.24h_24804	k__Bacteria;p__Proteobacteria;c__Gammaproteobacteria;o__Vibrionales;f__Vibrionaceae;g__Vibrio;s__Vibrio panuliri
map02010	K09816	-	H.3.24h_24814	k__Bacteria;p__Proteobacteria;c__Gammaproteobacteria;o__Vibrionales;f__Vibrionaceae;g__Vibrio
map02010	K02012	-	H.3.24h_24863	k__Bacteria;p__Proteobacteria;c__Gammaproteobacteria;o__Vibrionales;f__Vibrionaceae;g__Vibrio
map02010	K02072	-	H.3.24h_24878	k__Bacteria;p__Proteobacteria;c__Gammaproteobacteria;o__Vibrionales;f__Vibrionaceae;g__Vibrio
map02010	K09815	-	H.3.24h_2524	k__Bacteria;p__Proteobacteria;c__Gammaproteobacteria;o__Vibrionales;f__Vibrionaceae;g__Vibrio;s__Vibrio ponticus
map02010	K09817	3.6.3.-	H.3.24h_2525	k__Bacteria;p__Proteobacteria;c__Gammaproteobacteria;o__Vibrionales;f__Vibrionaceae;g__Vibrio;s__Vibrio ponticus
map02010	K15580	-	H.3.24h_2560	k__Bacteria;p__Proteobacteria;c__Gammaproteobacteria;o__Vibrionales;f__Vibrionaceae;g__Vibrio
map02010	K02073	-	H.3.24h_2603	k__Bacteria;p__Proteobacteria;c__Gammaproteobacteria;o__Vibrionales;f__Vibrionaceae;g__Vibrio;s__Vibrio scophthalmi
map02010	K02072	-	H.3.24h_2604	k__Bacteria;p__Proteobacteria;c__Gammaproteobacteria;o__Vibrionales;f__Vibrionaceae;g__Vibrio
map02010	K02071	-	H.3.24h_2605	k__Bacteria;p__Proteobacteria;c__Gammaproteobacteria;o__Vibrionales;f__Vibrionaceae;g__Vibrio
map02010	K18890	-	H.3.24h_2742	k__Bacteria;p__Proteobacteria;c__Gammaproteobacteria;o__Vibrionales;f__Vibrionaceae;g__Vibrio
map02010	K19230	-	H.3.24h_2758	k__Bacteria;p__Proteobacteria;c__Gammaproteobacteria;o__Vibrionales;f__Vibrionaceae;g__Vibrio
map02010	K19229	-	H.3.24h_2759	k__Bacteria;p__Proteobacteria;c__Gammaproteobacteria;o__Vibrionales;f__Vibrionaceae;g__Vibrio;s__Vibrio scophthalmi
map02010	K19228	-	H.3.24h_2760	k__Bacteria;p__Proteobacteria;c__Gammaproteobacteria;o__Vibrionales;f__Vibrionaceae;g__Vibrio
map02010	K19230	-	H.3.24h_3154	k__Bacteria;p__Proteobacteria;c__Gammaproteobacteria;o__Vibrionales;f__Vibrionaceae;g__Vibrio;s__Vibrio ponticus
map02010	K02040	-	H.3.24h_3487	k__Bacteria;p__Proteobacteria;c__Gammaproteobacteria;o__Vibrionales;f__Vibrionaceae;g__Vibrio;s__Vibrio ponticus
map02010	K11605	-	H.3.24h_3495	k__Bacteria;p__Proteobacteria;c__Gammaproteobacteria;o__Vibrionales;f__Vibrionaceae;g__Vibrio;s__Vibrio ponticus
map02010	K16785	-	H.3.24h_362	k__Bacteria;p__Proteobacteria;c__Gammaproteobacteria;o__Vibrionales;f__Vibrionaceae;g__Vibrio;s__Vibrio ponticus
map02010	K10542	3.6.3.17	H.3.24h_3664	k__Bacteria;p__Proteobacteria;c__Gammaproteobacteria;o__Vibrionales;f__Vibrionaceae;g__Vibrio;s__Vibrio ponticus
map02010	K02193	3.6.3.41	H.3.24h_3836	k__Bacteria;p__Proteobacteria;c__Gammaproteobacteria;o__Vibrionales;f__Vibrionaceae;g__Vibrio
map02010	K09808	-	H.3.24h_3958	k__Bacteria;p__Proteobacteria;c__Gammaproteobacteria;o__Vibrionales;f__Vibrionaceae;g__Vibrio;s__Vibrio scophthalmi
map02010	K02471	-	H.3.24h_398	k__Bacteria;p__Proteobacteria;c__Gammaproteobacteria;o__Vibrionales;f__Vibrionaceae;g__Vibrio
map02010	K09970	-	H.3.24h_3990	k__Bacteria;p__Proteobacteria;c__Gammaproteobacteria;o__Vibrionales;f__Vibrionaceae;g__Vibrio;s__Vibrio ponticus
map02010	K09969	-	H.3.24h_3991	k__Bacteria;p__Proteobacteria;c__Gammaproteobacteria;o__Vibrionales;f__Vibrionaceae;g__Vibrio;s__Vibrio ponticus
map02010	K11069	-	H.3.24h_4005	k__Bacteria;p__Proteobacteria;c__Gammaproteobacteria;o__Vibrionales;f__Vibrionaceae;g__Vibrio;s__Vibrio scophthalmi
map02010	K02018	-	H.3.24h_401	k__Bacteria;p__Proteobacteria;c__Gammaproteobacteria;o__Vibrionales;f__Vibrionaceae;g__Vibrio;s__Vibrio scophthalmi
map02010	K13895	-	H.3.24h_4042	k__Bacteria;p__Proteobacteria;c__Gammaproteobacteria;o__Vibrionales;f__Vibrionaceae;g__Vibrio;s__Vibrio ponticus
map02010	K10023	-	H.3.24h_4197	k__Bacteria;p__Proteobacteria;c__Gammaproteobacteria;o__Vibrionales;f__Vibrionaceae;g__Vibrio;s__Vibrio ponticus
map02010	K02044	-	H.3.24h_4534	k__Bacteria;p__Proteobacteria;c__Gammaproteobacteria;o__Vibrionales;f__Vibrionaceae;g__Vibrio
map02010	K12541	-	H.3.24h_5124	k__Bacteria;p__Proteobacteria;c__Gammaproteobacteria;o__Vibrionales;f__Vibrionaceae;g__Vibrio
map02010	K09808	-	H.3.24h_5157	k__Bacteria;p__Proteobacteria;c__Gammaproteobacteria;o__Vibrionales;f__Vibrionaceae;g__Vibrio
map02010	K02010	3.6.3.30	H.3.24h_5170	k__Bacteria;p__Proteobacteria;c__Gammaproteobacteria;o__Vibrionales;f__Vibrionaceae;g__Vibrio;s__Vibrio ponticus
map02010	K13893	-	H.3.24h_5241	k__Bacteria;p__Proteobacteria;c__Gammaproteobacteria;o__Vibrionales;f__Vibrionaceae;g__Vibrio;s__Vibrio rotiferianus
map02010	K02471	-	H.3.24h_5268	k__Bacteria;p__Proteobacteria;c__Gammaproteobacteria;o__Vibrionales;f__Vibrionaceae;g__Vibrio;s__Vibrio ponticus
map02010	K05776	-	H.3.24h_5344	k__Bacteria;p__Proteobacteria;c__Gammaproteobacteria;o__Vibrionales;f__Vibrionaceae;g__Vibrio;s__Vibrio owensii
map02010	K11069	-	H.3.24h_5412	k__Bacteria;p__Proteobacteria;c__Gammaproteobacteria;o__Vibrionales;f__Vibrionaceae;g__Vibrio
map02010	K10000	3.6.3.-	H.3.24h_5433	k__Bacteria;p__Proteobacteria;c__Gammaproteobacteria;o__Vibrionales;f__Vibrionaceae;g__Vibrio;s__Vibrio ponticus
map02010	K09997	-	H.3.24h_5434	k__Bacteria;p__Proteobacteria;c__Gammaproteobacteria;o__Vibrionales;f__Vibrionaceae;g__Vibrio;s__Vibrio ponticus
map02010	K09999	-	H.3.24h_5435	k__Bacteria;p__Proteobacteria;c__Gammaproteobacteria;o__Vibrionales;f__Vibrionaceae;g__Vibrio;s__Vibrio ponticus
map02010	K02063	-	H.3.24h_5437	k__Bacteria;p__Proteobacteria;c__Gammaproteobacteria;o__Vibrionales;f__Vibrionaceae;g__Vibrio
map02010	K02064	-	H.3.24h_5438	k__Bacteria;p__Proteobacteria;c__Gammaproteobacteria;o__Vibrionales;f__Vibrionaceae;g__Vibrio;s__Vibrio scophthalmi
map02010	K15582	-	H.3.24h_5478	k__Bacteria;p__Proteobacteria;c__Gammaproteobacteria;o__Vibrionales;f__Vibrionaceae;g__Vibrio
map02010	K02196	-	H.3.24h_5724	k__Bacteria;p__Proteobacteria;c__Gammaproteobacteria;o__Vibrionales;f__Vibrionaceae;g__Vibrio;s__Vibrio ponticus
map02010	K13893	-	H.3.24h_5775	k__Bacteria;p__Proteobacteria;c__Gammaproteobacteria;o__Vibrionales;f__Vibrionaceae;g__Vibrio
map02010	K06726	5.4.99.62	H.3.24h_5926	k__Bacteria;p__Proteobacteria;c__Gammaproteobacteria;o__Vibrionales;f__Vibrionaceae;g__Vibrio
map02010	K11607	-	H.3.24h_6138	k__Bacteria;p__Proteobacteria;c__Gammaproteobacteria;o__Vibrionales;f__Vibrionaceae;g__Vibrio;s__Vibrio ponticus
map02010	K11604	-	H.3.24h_6139	k__Bacteria;p__Proteobacteria;c__Gammaproteobacteria;o__Vibrionales;f__Vibrionaceae;g__Vibrio;s__Vibrio ponticus
map02010	K09816	-	H.3.24h_6187	k__Bacteria;p__Proteobacteria;c__Gammaproteobacteria;o__Vibrionales;f__Vibrionaceae;g__Vibrio
map02010	K12536	-	H.3.24h_6223	k__Bacteria;p__Proteobacteria;c__Gammaproteobacteria;o__Vibrionales;f__Vibrionaceae;g__Vibrio
map02010	K07091	-	H.3.24h_6236	k__Bacteria;p__Proteobacteria;c__Gammaproteobacteria;o__Vibrionales;f__Vibrionaceae;g__Vibrio;s__Vibrio panuliri
map02010	K02011	-	H.3.24h_6257	k__Bacteria;p__Proteobacteria;c__Gammaproteobacteria;o__Vibrionales;f__Vibrionaceae;g__Vibrio
map02010	K02016	-	H.3.24h_6569	k__Bacteria;p__Proteobacteria;c__Gammaproteobacteria;o__Vibrionales;f__Vibrionaceae;g__Vibrio;s__Vibrio scophthalmi
map02010	K09811	-	H.3.24h_6685	k__Bacteria;p__Proteobacteria;c__Gammaproteobacteria;o__Vibrionales;f__Vibrionaceae;g__Vibrio
map02010	K02020	-	H.3.24h_6709	k__Bacteria;p__Proteobacteria;c__Gammaproteobacteria;o__Vibrionales;f__Vibrionaceae;g__Vibrio;s__Vibrio ponticus
map02010	K02018	-	H.3.24h_6710	k__Bacteria;p__Proteobacteria;c__Gammaproteobacteria;o__Vibrionales;f__Vibrionaceae;g__Vibrio;s__Vibrio ponticus
map02010	K07091	-	H.3.24h_6857	k__Bacteria;p__Proteobacteria;c__Gammaproteobacteria;o__Vibrionales;f__Vibrionaceae;g__Vibrio
map02010	K02016	-	H.3.24h_6869	k__Bacteria;p__Proteobacteria;c__Gammaproteobacteria;o__Vibrionales;f__Vibrionaceae;g__Vibrio;s__Vibrio ponticus
map02010	K06726	5.4.99.62	H.3.24h_6942	k__Bacteria;p__Proteobacteria;c__Gammaproteobacteria;o__Vibrionales;f__Vibrionaceae;g__Vibrio
map02010	K16013	-	H.3.24h_700	k__Bacteria;p__Proteobacteria;c__Gammaproteobacteria;o__Vibrionales;f__Vibrionaceae;g__Vibrio
map02010	K10191	-	H.3.24h_7020	k__Bacteria;p__Proteobacteria;c__Gammaproteobacteria;o__Enterobacterales;f__Pectobacteriaceae;g__Pectobacterium
map02010	K09816	-	H.3.24h_7096	k__Bacteria;p__Proteobacteria;c__Gammaproteobacteria;o__Vibrionales;f__Vibrionaceae;g__Vibrio;s__Vibrio scophthalmi
map02010	K09817	3.6.3.-	H.3.24h_7097	k__Bacteria;p__Proteobacteria;c__Gammaproteobacteria;o__Vibrionales;f__Vibrionaceae;g__Vibrio;s__Vibrio scophthalmi
map02010	K09815	-	H.3.24h_7098	k__Bacteria;p__Proteobacteria;c__Gammaproteobacteria;o__Vibrionales;f__Vibrionaceae;g__Vibrio;s__Vibrio scophthalmi
map02010	K02015	-	H.3.24h_7167	k__Bacteria;p__Proteobacteria;c__Gammaproteobacteria;o__Vibrionales;f__Vibrionaceae;g__Vibrio
map02010	K02037	-	H.3.24h_7259	k__Bacteria;p__Proteobacteria;c__Gammaproteobacteria;o__Vibrionales;f__Vibrionaceae;g__Vibrio;s__Vibrio ponticus
map02010	K02015	-	H.3.24h_7493	k__Bacteria;p__Proteobacteria;c__Gammaproteobacteria;o__Vibrionales;f__Vibrionaceae;g__Vibrio
map02010	K10110	-	H.3.24h_7714	k__Bacteria;p__Proteobacteria;c__Gammaproteobacteria;o__Vibrionales;f__Vibrionaceae;g__Vibrio
map02010	K02038	-	H.3.24h_7812	k__Bacteria;p__Proteobacteria;c__Gammaproteobacteria;o__Vibrionales;f__Vibrionaceae;g__Vibrio;s__Vibrio renipiscarius
map02010	K05772	-	H.3.24h_7901	k__Bacteria;p__Proteobacteria;c__Gammaproteobacteria;o__Vibrionales;f__Vibrionaceae;g__Vibrio
map02010	K05773	-	H.3.24h_7902	k__Bacteria;p__Proteobacteria;c__Gammaproteobacteria;o__Vibrionales;f__Vibrionaceae;g__Vibrio
map02010	K02015	-	H.3.24h_8483	k__Bacteria;p__Proteobacteria;c__Gammaproteobacteria;o__Vibrionales;f__Vibrionaceae;g__Vibrio
map02010	K09816	-	H.3.24h_8535	k__Bacteria;p__Proteobacteria;c__Gammaproteobacteria;o__Vibrionales;f__Vibrionaceae;g__Vibrio;s__Vibrio ponticus
map02010	K02011	-	H.3.24h_8813	k__Bacteria;p__Proteobacteria;c__Gammaproteobacteria;o__Vibrionales;f__Vibrionaceae;g__Vibrio
map02010	K02010	3.6.3.30	H.3.24h_8814	k__Bacteria;p__Proteobacteria;c__Gammaproteobacteria;o__Vibrionales;f__Vibrionaceae;g__Vibrio
map02010	K16786	3.6.3.-	H.3.24h_8833	k__Bacteria;p__Proteobacteria;c__Gammaproteobacteria;o__Vibrionales;f__Vibrionaceae;g__Vibrio;s__Vibrio ponticus
map02010	K02000	3.6.3.32	H.3.24h_8898	k__Bacteria;p__Proteobacteria;c__Gammaproteobacteria;o__Vibrionales;f__Vibrionaceae;g__Vibrio
map02010	K02195	-	H.3.24h_8961	k__Bacteria;p__Proteobacteria;c__Gammaproteobacteria;o__Vibrionales;f__Vibrionaceae;g__Vibrio
map02010	K05776	-	H.3.24h_9093	k__Bacteria;p__Proteobacteria;c__Gammaproteobacteria;o__Vibrionales;f__Vibrionaceae;g__Vibrio;s__Vibrio owensii
map02010	K16012	-	H.3.24h_9170	k__Bacteria;p__Proteobacteria;c__Gammaproteobacteria;o__Vibrionales;f__Vibrionaceae;g__Vibrio;s__Vibrio ponticus
map02010	K13893	-	H.3.24h_9280	k__Bacteria;p__Proteobacteria;c__Gammaproteobacteria;o__Vibrionales;f__Vibrionaceae;g__Vibrio
map02010	K02062	-	H.3.24h_9397	k__Bacteria;p__Proteobacteria;c__Gammaproteobacteria;o__Vibrionales;f__Vibrionaceae;g__Vibrio;s__Vibrio scophthalmi
map02010	K02038	-	H.3.24h_9544	k__Bacteria;p__Proteobacteria;c__Gammaproteobacteria;o__Vibrionales;f__Vibrionaceae;g__Vibrio;s__Vibrio ponticus
map02010	K11069	-	H.3.24h_9649	k__Bacteria;p__Proteobacteria;c__Gammaproteobacteria;o__Vibrionales;f__Vibrionaceae;g__Vibrio
map02010	K10823	-	H.3.24h_9650	k__Bacteria;p__Proteobacteria;c__Gammaproteobacteria;o__Vibrionales;f__Vibrionaceae;g__Vibrio
map02010	K07122	-	H.3.24h_9756	k__Bacteria;p__Proteobacteria;c__Gammaproteobacteria;o__Vibrionales;f__Vibrionaceae;g__Vibrio
map02010	K02066	-	H.3.24h_9759	k__Bacteria;p__Proteobacteria;c__Gammaproteobacteria;o__Vibrionales;f__Vibrionaceae;g__Vibrio
map02010	K16963	3.6.3.-	H.3.24h_9833	k__Bacteria;p__Proteobacteria;c__Gammaproteobacteria;o__Vibrionales;f__Vibrionaceae;g__Vibrio
map02010	K10551	3.6.3.17	H.3.24h_9892	k__Bacteria;p__Proteobacteria;c__Gammaproteobacteria;o__Vibrionales;f__Vibrionaceae;g__Vibrio;s__Vibrio ponticus
map02010	K10549	-	H.3.24h_9893	k__Bacteria;p__Proteobacteria;c__Gammaproteobacteria;o__Vibrionales;f__Vibrionaceae;g__Vibrio;s__Vibrio ponticus
map02010	K02194	-	H.3.72h_10076	k__Bacteria;p__Proteobacteria;c__Gammaproteobacteria;o__Alteromonadales;f__Pseudoalteromonadaceae;g__Pseudoalteromonas
map02010	K10024	-	H.3.72h_10459	k__Bacteria;p__Proteobacteria;c__Gammaproteobacteria;o__Vibrionales;f__Vibrionaceae;g__Vibrio
map02010	K05845	-	H.3.72h_10471	k__Bacteria;p__Proteobacteria;c__Gammaproteobacteria;o__Vibrionales;f__Vibrionaceae;g__Vibrio;s__Vibrio ponticus
map02010	K02037	-	H.3.72h_10812	k__Bacteria;p__Proteobacteria;c__Gammaproteobacteria;o__Alteromonadales;f__Pseudoalteromonadaceae;g__Pseudoalteromonas
map02010	K02013	3.6.3.34	H.3.72h_10873	k__Bacteria;p__Proteobacteria;c__Gammaproteobacteria;o__Alteromonadales;f__Shewanellaceae;g__Shewanella;s__Shewanella fidelis
map02010	K02015	-	H.3.72h_10874	k__Bacteria;p__Proteobacteria;c__Gammaproteobacteria;o__Alteromonadales;f__Shewanellaceae;g__Shewanella;s__Shewanella fidelis
map02010	K02016	-	H.3.72h_10875	k__Bacteria;p__Proteobacteria;c__Gammaproteobacteria;o__Alteromonadales;f__Shewanellaceae;g__Shewanella;s__Shewanella fidelis
map02010	K09815	-	H.3.72h_10881	k__Bacteria;p__Proteobacteria;c__Gammaproteobacteria;o__Vibrionales;f__Vibrionaceae;g__Vibrio;s__Vibrio ponticus
map02010	K02015	-	H.3.72h_10928	k__Bacteria;p__Proteobacteria;c__Gammaproteobacteria;o__Vibrionales;f__Vibrionaceae;g__Vibrio
map02010	K02016	-	H.3.72h_10929	k__Bacteria;p__Proteobacteria;c__Gammaproteobacteria;o__Vibrionales;f__Vibrionaceae;g__Vibrio
map02010	K02013	3.6.3.34	H.3.72h_10930	k__Bacteria;p__Proteobacteria;c__Gammaproteobacteria;o__Vibrionales;f__Vibrionaceae;g__Vibrio
map02010	K02010	3.6.3.30	H.3.72h_11073	k__Bacteria;p__Proteobacteria;c__Gammaproteobacteria;o__Alteromonadales;f__Pseudoalteromonadaceae;g__Pseudoalteromonas
map02010	K15598	-	H.3.72h_11077	k__Bacteria;p__Proteobacteria;c__Gammaproteobacteria;o__Vibrionales;f__Vibrionaceae;g__Vibrio;s__Vibrio ponticus
map02010	K11069	-	H.3.72h_1166	k__Bacteria;p__Proteobacteria;c__Gammaproteobacteria;o__Vibrionales;f__Vibrionaceae;g__Vibrio
map02010	K10823	-	H.3.72h_11712	k__Bacteria;p__Proteobacteria;c__Gammaproteobacteria;o__Vibrionales;f__Vibrionaceae;g__Vibrio
map02010	K02016	-	H.3.72h_11894	k__Bacteria;p__Proteobacteria;c__Gammaproteobacteria;o__Vibrionales;f__Vibrionaceae;g__Vibrio;s__Vibrio ponticus
map02010	K02002	-	H.3.72h_11972	k__Bacteria;p__Proteobacteria;c__Gammaproteobacteria;o__Vibrionales;f__Vibrionaceae;g__Vibrio
map02010	K15582	-	H.3.72h_12130	k__Bacteria;p__Proteobacteria;c__Gammaproteobacteria;o__Vibrionales;f__Vibrionaceae;g__Vibrio
map02010	K02012	-	H.3.72h_12187	k__Bacteria;p__Proteobacteria;c__Gammaproteobacteria;o__Alteromonadales;f__Pseudoalteromonadaceae;g__Pseudoalteromonas
map02010	K10108	-	H.3.72h_12289	k__Bacteria;p__Proteobacteria;c__Gammaproteobacteria;o__Vibrionales;f__Vibrionaceae;g__Vibrio
map02010	K11720	-	H.3.72h_12327	k__Bacteria;p__Proteobacteria;c__Gammaproteobacteria;o__Vibrionales;f__Vibrionaceae;g__Vibrio
map02010	K02013	3.6.3.34	H.3.72h_12413	k__Bacteria;p__Proteobacteria;c__Gammaproteobacteria;o__Vibrionales;f__Vibrionaceae;g__Vibrio
map02010	K02016	-	H.3.72h_12643	k__Bacteria;p__Proteobacteria;c__Gammaproteobacteria;o__Vibrionales;f__Vibrionaceae;g__Vibrio;s__Vibrio ponticus
map02010	K09970	-	H.3.72h_12663	k__Bacteria;p__Proteobacteria;c__Gammaproteobacteria;o__Vibrionales;f__Vibrionaceae;g__Vibrio
map02010	K02037	-	H.3.72h_12687	k__Bacteria;p__Proteobacteria;c__Gammaproteobacteria;o__Vibrionales;f__Vibrionaceae;g__Grimontia
map02010	K02038	-	H.3.72h_12688	k__Bacteria;p__Proteobacteria;c__Gammaproteobacteria;o__Vibrionales;f__Vibrionaceae;g__Photobacterium;s__Photobacterium sp. JCM 19050
map02010	K06857	3.6.3.55	H.3.72h_12851	k__Bacteria;p__Proteobacteria;c__Gammaproteobacteria;o__Alteromonadales;f__Shewanellaceae;g__Shewanella;s__Shewanella fidelis
map02010	K05773	-	H.3.72h_12852	k__Bacteria;p__Proteobacteria;c__Gammaproteobacteria;o__Alteromonadales;f__Shewanellaceae;g__Shewanella;s__Shewanella fidelis
map02010	K05772	-	H.3.72h_12853	k__Bacteria;p__Proteobacteria;c__Gammaproteobacteria;o__Alteromonadales;f__Shewanellaceae;g__Shewanella;s__Shewanella fidelis
map02010	K10823	-	H.3.72h_12897	k__Bacteria;p__Proteobacteria;c__Gammaproteobacteria;o__Vibrionales;f__Vibrionaceae;g__Vibrio
map02010	K02012	-	H.3.72h_13077	k__Bacteria;p__Proteobacteria;c__Gammaproteobacteria;o__Vibrionales;f__Vibrionaceae;g__Vibrio
map02010	K02010	3.6.3.30	H.3.72h_13137	k__Bacteria;p__Proteobacteria;c__Gammaproteobacteria;o__Vibrionales;f__Vibrionaceae;g__Vibrio
map02010	K02011	-	H.3.72h_13138	k__Bacteria;p__Proteobacteria;c__Gammaproteobacteria;o__Vibrionales;f__Vibrionaceae;g__Vibrio
map02010	K13893	-	H.3.72h_13268	k__Bacteria;p__Proteobacteria;c__Gammaproteobacteria;o__Vibrionales;f__Vibrionaceae;g__Vibrio
map02010	K02002	-	H.3.72h_13307	k__Bacteria;p__Proteobacteria;c__Gammaproteobacteria;o__Vibrionales;f__Vibrionaceae;g__Vibrio;s__Vibrio ponticus
map02010	K18893	-	H.3.72h_13718	k__Bacteria;p__Proteobacteria;c__Gammaproteobacteria;o__Alteromonadales;f__Pseudoalteromonadaceae;g__Pseudoalteromonas
map02010	K09816	-	H.3.72h_13790	k__Bacteria;p__Proteobacteria;c__Gammaproteobacteria;o__Vibrionales;f__Vibrionaceae;g__Vibrio;s__Vibrio ponticus
map02010	K09808	-	H.3.72h_13833	k__Bacteria;p__Proteobacteria;c__Gammaproteobacteria;o__Alteromonadales;f__Shewanellaceae;g__Shewanella;s__Shewanella fidelis
map02010	K02062	-	H.3.72h_14131	k__Bacteria;p__Proteobacteria;c__Gammaproteobacteria;o__Vibrionales;f__Vibrionaceae;g__Vibrio;s__Vibrio ponticus
map02010	K02017	3.6.3.29	H.3.72h_14231	k__Bacteria;p__Proteobacteria;c__Gammaproteobacteria;o__Vibrionales;f__Vibrionaceae;g__Vibrio
map02010	K05773	-	H.3.72h_14312	k__Bacteria;p__Proteobacteria;c__Gammaproteobacteria;o__Alteromonadales;f__Shewanellaceae;g__Shewanella
map02010	K02036	3.6.3.27	H.3.72h_14369	k__Bacteria;p__Proteobacteria;c__Gammaproteobacteria;o__Alteromonadales;f__Shewanellaceae;g__Shewanella
map02010	K02038	-	H.3.72h_14406	k__Bacteria;p__Proteobacteria;c__Gammaproteobacteria;o__Vibrionales;f__Vibrionaceae;g__Vibrio;s__Vibrio ponticus
map02010	K09808	-	H.3.72h_14426	k__Bacteria;p__Proteobacteria;c__Gammaproteobacteria;o__Vibrionales;f__Vibrionaceae;g__Vibrio;s__Vibrio scophthalmi
map02010	K02062	-	H.3.72h_14481	k__Bacteria;p__Proteobacteria;c__Gammaproteobacteria;o__Vibrionales;f__Vibrionaceae;g__Vibrio;s__Vibrio harveyi
map02010	K02011	-	H.3.72h_14742	k__Bacteria;p__Proteobacteria;c__Gammaproteobacteria;o__Alteromonadales;f__Shewanellaceae;g__Shewanella;s__Shewanella loihica
map02010	K02011	-	H.3.72h_14778	k__Bacteria;p__Proteobacteria;c__Gammaproteobacteria;o__Alteromonadales;f__Pseudoalteromonadaceae;g__Pseudoalteromonas
map02010	K02010	3.6.3.30	H.3.72h_14779	k__Bacteria;p__Proteobacteria;c__Gammaproteobacteria;o__Alteromonadales;f__Pseudoalteromonadaceae;g__Pseudoalteromonas;s__Pseudoalteromonas shioyasakiensis
map02010	K13409	-	H.3.72h_1485	k__Bacteria;p__Proteobacteria;c__Gammaproteobacteria;o__Alteromonadales;f__Pseudoalteromonadaceae;g__Pseudoalteromonas
map02010	K10823	-	H.3.72h_14903	k__Bacteria;p__Proteobacteria;c__Gammaproteobacteria;o__Vibrionales;f__Vibrionaceae;g__Vibrio
map02010	K11085	3.6.3.-	H.3.72h_14963	k__Bacteria;p__Proteobacteria;c__Gammaproteobacteria;o__Vibrionales;f__Vibrionaceae;g__Vibrio
map02010	K09696	-	H.3.72h_14980	k__Bacteria;p__Proteobacteria;c__Gammaproteobacteria;o__Alteromonadales;f__Shewanellaceae;g__Shewanella;s__Shewanella fidelis
map02010	K09697	3.6.3.7	H.3.72h_14981	k__Bacteria;p__Proteobacteria;c__Gammaproteobacteria;o__Alteromonadales;f__Shewanellaceae;g__Shewanella;s__Shewanella fidelis
map02010	K02042	-	H.3.72h_15016	k__Bacteria;p__Proteobacteria;c__Gammaproteobacteria;o__Alteromonadales;f__Shewanellaceae;g__Shewanella
map02010	K19340	-	H.3.72h_15218	k__Bacteria;p__Proteobacteria;c__Gammaproteobacteria;o__Alteromonadales;f__Shewanellaceae;g__Shewanella;s__Shewanella fidelis
map02010	K19341	-	H.3.72h_15219	k__Bacteria;p__Proteobacteria;c__Gammaproteobacteria;o__Alteromonadales;f__Shewanellaceae;g__Shewanella;s__Shewanella fidelis
map02010	K15580	-	H.3.72h_15263	k__Bacteria;p__Proteobacteria;c__Gammaproteobacteria;o__Vibrionales;f__Vibrionaceae;g__Vibrio;s__Vibrio ponticus
map02010	K15600	-	H.3.72h_15484	k__Bacteria;p__Proteobacteria;c__Gammaproteobacteria;o__Vibrionales;f__Vibrionaceae;g__Vibrio;s__Vibrio ponticus
map02010	K05772	-	H.3.72h_15487	k__Bacteria;p__Proteobacteria;c__Gammaproteobacteria;o__Vibrionales;f__Vibrionaceae;g__Vibrio;s__Vibrio ponticus
map02010	K02002	-	H.3.72h_15875	k__Bacteria;p__Proteobacteria;c__Gammaproteobacteria;o__Vibrionales;f__Vibrionaceae;g__Vibrio
map02010	K06858	-	H.3.72h_15896	k__Bacteria;p__Proteobacteria;c__Gammaproteobacteria;o__Alteromonadales;f__Pseudoalteromonadaceae;g__Pseudoalteromonas
map02010	K02015	-	H.3.72h_15912	k__Bacteria;p__Proteobacteria;c__Gammaproteobacteria;o__Vibrionales;f__Vibrionaceae;g__Vibrio
map02010	K02015	-	H.3.72h_15913	k__Bacteria;p__Proteobacteria;c__Gammaproteobacteria;o__Vibrionales;f__Vibrionaceae;g__Vibrio
map02010	K02196	-	H.3.72h_16119	k__Bacteria;p__Proteobacteria;c__Gammaproteobacteria;o__Vibrionales;f__Vibrionaceae;g__Vibrio
map02010	K02013	3.6.3.34	H.3.72h_16670	k__Bacteria;p__Proteobacteria;c__Gammaproteobacteria;o__Vibrionales;f__Vibrionaceae;g__Vibrio;s__Vibrio ponticus
map02010	K11085	3.6.3.-	H.3.72h_16784	k__Bacteria;p__Proteobacteria;c__Gammaproteobacteria;o__Alteromonadales;f__Pseudoalteromonadaceae;g__Pseudoalteromonas
map02010	K07091	-	H.3.72h_16815	k__Bacteria;p__Proteobacteria;c__Gammaproteobacteria;o__Vibrionales;f__Vibrionaceae;g__Vibrio
map02010	K02040	-	H.3.72h_1683	k__Bacteria;p__Proteobacteria;c__Gammaproteobacteria;o__Vibrionales;f__Vibrionaceae;g__Vibrio
map02010	K18893	-	H.3.72h_16947	k__Bacteria;p__Proteobacteria;c__Gammaproteobacteria;o__Vibrionales;f__Vibrionaceae;g__Vibrio
map02010	K18890	-	H.3.72h_17455	k__Bacteria;p__Proteobacteria;c__Gammaproteobacteria;o__Vibrionales;f__Vibrionaceae;g__Vibrio
map02010	K18889	-	H.3.72h_17456	k__Bacteria;p__Proteobacteria;c__Gammaproteobacteria;o__Vibrionales;f__Vibrionaceae;g__Vibrio
map02010	K09811	-	H.3.72h_17483	k__Bacteria;p__Proteobacteria;c__Gammaproteobacteria;o__Alteromonadales;f__Shewanellaceae;g__Shewanella
map02010	K12541	-	H.3.72h_17623	k__Bacteria;p__Proteobacteria;c__Gammaproteobacteria;o__Alteromonadales;f__Shewanellaceae;g__Shewanella
map02010	K13893	-	H.3.72h_17723	k__Bacteria;p__Proteobacteria;c__Gammaproteobacteria;o__Vibrionales;f__Vibrionaceae;g__Vibrio
map02010	K11085	3.6.3.-	H.3.72h_17891	k__Bacteria;p__Proteobacteria;c__Gammaproteobacteria;o__Alteromonadales;f__Shewanellaceae;g__Shewanella;s__Shewanella fidelis
map02010	K13893	-	H.3.72h_18057	k__Bacteria;p__Proteobacteria;c__Gammaproteobacteria;o__Vibrionales;f__Vibrionaceae;g__Vibrio
map02010	K19226	-	H.3.72h_18099	k__Bacteria;p__Proteobacteria;c__Gammaproteobacteria;o__Alteromonadales;f__Shewanellaceae;g__Shewanella;s__Shewanella fidelis
map02010	K02013	3.6.3.34	H.3.72h_1811	k__Bacteria;p__Proteobacteria;c__Gammaproteobacteria;o__Alteromonadales;f__Shewanellaceae;g__Shewanella;s__Shewanella fidelis
map02010	K15600	-	H.3.72h_18111	k__Bacteria;p__Proteobacteria;c__Gammaproteobacteria;o__Vibrionales;f__Vibrionaceae;g__Vibrio
map02010	K02015	-	H.3.72h_1812	k__Bacteria;p__Proteobacteria;c__Gammaproteobacteria;o__Alteromonadales;f__Shewanellaceae;g__Shewanella;s__Shewanella fidelis
map02010	K02016	-	H.3.72h_1813	k__Bacteria;p__Proteobacteria;c__Gammaproteobacteria;o__Alteromonadales;f__Shewanellaceae;g__Shewanella;s__Shewanella fidelis
map02010	K11069	-	H.3.72h_18173	k__Bacteria;p__Proteobacteria;c__Gammaproteobacteria;o__Vibrionales;f__Vibrionaceae;g__Vibrio;s__Vibrio harveyi
map02010	K06861	3.6.3.-	H.3.72h_18322	k__Bacteria;p__Proteobacteria;c__Gammaproteobacteria;o__Alteromonadales;f__Shewanellaceae;g__Shewanella;s__Shewanella fidelis
map02010	K02015	-	H.3.72h_18349	k__Bacteria;p__Proteobacteria;c__Gammaproteobacteria;o__Vibrionales;f__Vibrionaceae;g__Vibrio
map02010	K02016	-	H.3.72h_18350	k__Bacteria;p__Proteobacteria;c__Gammaproteobacteria;o__Vibrionales;f__Vibrionaceae;g__Vibrio
map02010	K02013	3.6.3.34	H.3.72h_18351	k__Bacteria;p__Proteobacteria;c__Gammaproteobacteria;o__Vibrionales;f__Vibrionaceae;g__Vibrio
map02010	K15580	-	H.3.72h_18527	k__Bacteria;p__Proteobacteria;c__Gammaproteobacteria;o__Vibrionales;f__Vibrionaceae;g__Vibrio
map02010	K15581	-	H.3.72h_18528	k__Bacteria;p__Proteobacteria;c__Gammaproteobacteria;o__Vibrionales;f__Vibrionaceae;g__Vibrio
map02010	K05776	-	H.3.72h_18649	k__Bacteria;p__Proteobacteria;c__Gammaproteobacteria;o__Vibrionales;f__Vibrionaceae;g__Vibrio;s__Vibrio owensii
map02010	K11606	-	H.3.72h_18675	k__Bacteria;p__Proteobacteria;c__Gammaproteobacteria;o__Vibrionales;f__Vibrionaceae;g__Vibrio
map02010	K11605	-	H.3.72h_18676	k__Bacteria;p__Proteobacteria;c__Gammaproteobacteria;o__Vibrionales;f__Vibrionaceae;g__Vibrio
map02010	K11607	-	H.3.72h_18677	k__Bacteria;p__Proteobacteria;c__Gammaproteobacteria;o__Vibrionales;f__Vibrionaceae;g__Vibrio
map02010	K11604	-	H.3.72h_18678	k__Bacteria;p__Proteobacteria;c__Gammaproteobacteria;o__Vibrionales;f__Vibrionaceae;g__Vibrio
map02010	K02193	3.6.3.41	H.3.72h_18872	k__Bacteria;p__Proteobacteria;c__Gammaproteobacteria;o__Alteromonadales;f__Pseudoalteromonadaceae;g__Pseudoalteromonas
map02010	K02013	3.6.3.34	H.3.72h_18874	k__Bacteria;p__Proteobacteria;c__Gammaproteobacteria;o__Alteromonadales;f__Pseudoalteromonadaceae;g__Pseudoalteromonas;s__Pseudoalteromonas sp. XI10
map02010	K02015	-	H.3.72h_18875	k__Bacteria;p__Proteobacteria;c__Gammaproteobacteria;o__Alteromonadales;f__Pseudoalteromonadaceae;g__Pseudoalteromonas
map02010	K17315	-	H.3.72h_18905	k__Bacteria;p__Proteobacteria;c__Gammaproteobacteria;o__Vibrionales;f__Vibrionaceae;g__Vibrio;s__Vibrio scophthalmi
map02010	K13896	-	H.3.72h_18953	k__Bacteria;p__Proteobacteria;c__Gammaproteobacteria;o__Vibrionales;f__Vibrionaceae;g__Vibrio;s__Vibrio scophthalmi
map02010	K19340	-	H.3.72h_19028	k__Bacteria;p__Proteobacteria;c__Gammaproteobacteria;o__Alteromonadales;f__Shewanellaceae;g__Shewanella;s__Shewanella fidelis
map02010	K19341	-	H.3.72h_19029	k__Bacteria;p__Proteobacteria;c__Gammaproteobacteria;o__Alteromonadales;f__Shewanellaceae;g__Shewanella;s__Shewanella fidelis
map02010	K02015	-	H.3.72h_19147	k__Bacteria;p__Proteobacteria;c__Gammaproteobacteria;o__Alteromonadales;f__Shewanellaceae;g__Shewanella
map02010	K18893	-	H.3.72h_19288	k__Bacteria;p__Proteobacteria;c__Gammaproteobacteria;o__Alteromonadales;f__Shewanellaceae;g__Shewanella;s__Shewanella fidelis
map02010	K02063	-	H.3.72h_19378	k__Bacteria;p__Proteobacteria;c__Gammaproteobacteria;o__Vibrionales;f__Vibrionaceae;g__Vibrio;s__Vibrio ponticus
map02010	K02040	-	H.3.72h_19427	k__Bacteria;p__Proteobacteria;c__Gammaproteobacteria;o__Vibrionales;f__Vibrionaceae;g__Vibrio
map02010	K15580	-	H.3.72h_19653	k__Bacteria;p__Proteobacteria;c__Gammaproteobacteria;o__Vibrionales;f__Vibrionaceae;g__Vibrio
map02010	K02037	-	H.3.72h_19838	k__Bacteria;p__Proteobacteria;c__Gammaproteobacteria;o__Alteromonadales;f__Pseudoalteromonadaceae;g__Pseudoalteromonas
map02010	K02038	-	H.3.72h_19839	k__Bacteria;p__Proteobacteria;c__Gammaproteobacteria;o__Alteromonadales;f__Pseudoalteromonadaceae;g__Pseudoalteromonas
map02010	K02016	-	H.3.72h_20008	k__Bacteria;p__Proteobacteria;c__Gammaproteobacteria;o__Vibrionales;f__Vibrionaceae;g__Vibrio
map02010	K02011	-	H.3.72h_20210	k__Bacteria;p__Proteobacteria;c__Gammaproteobacteria;o__Alteromonadales;f__Shewanellaceae;g__Shewanella
map02010	K07091	-	H.3.72h_20670	k__Bacteria;p__Proteobacteria;c__Gammaproteobacteria;o__Alteromonadales;f__Pseudoalteromonadaceae;g__Pseudoalteromonas
map02010	K11720	-	H.3.72h_20671	k__Bacteria;p__Proteobacteria;c__Gammaproteobacteria;o__Alteromonadales;f__Pseudoalteromonadaceae;g__Pseudoalteromonas
map02010	K15580	-	H.3.72h_2071	k__Bacteria;p__Proteobacteria;c__Gammaproteobacteria;o__Vibrionales;f__Vibrionaceae;g__Vibrio
map02010	K02064	-	H.3.72h_2082	k__Bacteria;p__Proteobacteria;c__Gammaproteobacteria;o__Vibrionales;f__Vibrionaceae;g__Vibrio
map02010	K07122	-	H.3.72h_20945	k__Bacteria;p__Proteobacteria;c__Gammaproteobacteria;o__Vibrionales;f__Vibrionaceae;g__Vibrio
map02010	K07323	-	H.3.72h_20946	k__Bacteria;p__Proteobacteria;c__Gammaproteobacteria;o__Vibrionales;f__Vibrionaceae;g__Vibrio
map02010	K02065	-	H.3.72h_20949	k__Bacteria;p__Proteobacteria;c__Gammaproteobacteria;o__Vibrionales;f__Vibrionaceae;g__Vibrio
map02010	K19230	-	H.3.72h_21044	k__Bacteria;p__Proteobacteria;c__Gammaproteobacteria;o__Alteromonadales;f__Shewanellaceae;g__Shewanella
map02010	K09808	-	H.3.72h_21984	k__Bacteria;p__Proteobacteria;c__Gammaproteobacteria;o__Alteromonadales;f__Shewanellaceae;g__Shewanella;s__Shewanella fidelis
map02010	K16785	-	H.3.72h_22775	k__Bacteria;p__Proteobacteria;c__Gammaproteobacteria;o__Alteromonadales;f__Shewanellaceae;g__Shewanella;s__Shewanella fidelis
map02010	K16786	3.6.3.-	H.3.72h_22776	k__Bacteria;p__Proteobacteria;c__Gammaproteobacteria;o__Alteromonadales;f__Shewanellaceae;g__Shewanella;s__Shewanella fidelis
map02010	K05813	-	H.3.72h_2285	k__Bacteria;p__Proteobacteria;c__Gammaproteobacteria;o__Vibrionales;f__Vibrionaceae;g__Vibrio
map02010	K05814	-	H.3.72h_2286	k__Bacteria;p__Proteobacteria;c__Gammaproteobacteria;o__Vibrionales;f__Vibrionaceae;g__Vibrio
map02010	K07323	-	H.3.72h_22902	k__Bacteria;p__Proteobacteria;c__Gammaproteobacteria;o__Alteromonadales;f__Pseudoalteromonadaceae;g__Pseudoalteromonas
map02010	K09808	-	H.3.72h_23038	k__Bacteria;p__Proteobacteria;c__Gammaproteobacteria;o__Alteromonadales;f__Pseudoalteromonadaceae;g__Pseudoalteromonas
map02010	K09810	3.6.3.-	H.3.72h_23039	k__Bacteria;p__Proteobacteria;c__Gammaproteobacteria;o__Alteromonadales;f__Pseudoalteromonadaceae;g__Pseudoalteromonas
map02010	K09808	-	H.3.72h_23040	k__Bacteria;p__Proteobacteria;c__Gammaproteobacteria;o__Alteromonadales;f__Pseudoalteromonadaceae;g__Pseudoalteromonas
map02010	K09817	3.6.3.-	H.3.72h_23337	k__Bacteria;p__Proteobacteria;c__Gammaproteobacteria;o__Vibrionales;f__Vibrionaceae;g__Vibrio
map02010	K09815	-	H.3.72h_23338	k__Bacteria;p__Proteobacteria;c__Gammaproteobacteria;o__Vibrionales;f__Vibrionaceae;g__Vibrio
map02010	K06074	3.6.3.33	H.3.72h_2353	k__Bacteria;p__Proteobacteria;c__Gammaproteobacteria;o__Vibrionales;f__Vibrionaceae;g__Vibrio
map02010	K06073	-	H.3.72h_2354	k__Bacteria;p__Proteobacteria;c__Gammaproteobacteria;o__Vibrionales;f__Vibrionaceae;g__Vibrio
map02010	K02016	-	H.3.72h_23683	k__Bacteria;p__Proteobacteria;c__Gammaproteobacteria;o__Alteromonadales;f__Shewanellaceae;g__Shewanella
map02010	K02016	-	H.3.72h_23893	k__Bacteria;p__Proteobacteria;c__Gammaproteobacteria;o__Vibrionales;f__Vibrionaceae;g__Vibrio;s__Vibrio ponticus
map02010	K05816	3.6.3.20	H.3.72h_24248	k__Bacteria;p__Proteobacteria;c__Gammaproteobacteria;o__Vibrionales;f__Vibrionaceae;g__Vibrio
map02010	K07122	-	H.3.72h_24805	k__Bacteria;p__Proteobacteria;c__Gammaproteobacteria;o__Alteromonadales;f__Shewanellaceae;g__Shewanella;s__Shewanella fidelis
map02010	K02040	-	H.3.72h_24952	k__Bacteria;p__Proteobacteria;c__Gammaproteobacteria;o__Vibrionales;f__Vibrionaceae
map02010	K05776	-	H.3.72h_25264	k__Bacteria;p__Proteobacteria;c__Gammaproteobacteria;o__Alteromonadales;f__Pseudoalteromonadaceae;g__Pseudoalteromonas
map02010	K05776	-	H.3.72h_25841	k__Bacteria;p__Proteobacteria;c__Gammaproteobacteria;o__Vibrionales;f__Vibrionaceae;g__Vibrio;s__Vibrio ponticus
map02010	K02065	-	H.3.72h_26194	k__Bacteria;p__Proteobacteria;c__Gammaproteobacteria;o__Alteromonadales;f__Shewanellaceae;g__Shewanella;s__Shewanella fidelis
map02010	K02066	-	H.3.72h_26195	k__Bacteria;p__Proteobacteria;c__Gammaproteobacteria;o__Alteromonadales;f__Shewanellaceae;g__Shewanella;s__Shewanella fidelis
map02010	K02067	-	H.3.72h_26196	k__Bacteria;p__Proteobacteria;c__Gammaproteobacteria;o__Alteromonadales;f__Shewanellaceae;g__Shewanella;s__Shewanella fidelis
map02010	K07323	-	H.3.72h_26197	k__Bacteria;p__Proteobacteria;c__Gammaproteobacteria;o__Alteromonadales;f__Shewanellaceae;g__Shewanella;s__Shewanella fidelis
map02010	K07122	-	H.3.72h_26322	k__Bacteria;p__Proteobacteria;c__Gammaproteobacteria;o__Alteromonadales;f__Pseudoalteromonadaceae;g__Pseudoalteromonas
map02010	K07323	-	H.3.72h_26323	k__Bacteria;p__Proteobacteria;c__Gammaproteobacteria;o__Alteromonadales;f__Pseudoalteromonadaceae;g__Pseudoalteromonas
map02010	K02067	-	H.3.72h_26324	k__Bacteria;p__Proteobacteria;c__Gammaproteobacteria;o__Alteromonadales;f__Pseudoalteromonadaceae;g__Pseudoalteromonas
map02010	K02066	-	H.3.72h_26325	k__Bacteria;p__Proteobacteria;c__Gammaproteobacteria;o__Alteromonadales;f__Pseudoalteromonadaceae;g__Pseudoalteromonas
map02010	K02065	-	H.3.72h_26326	k__Bacteria;p__Proteobacteria;c__Gammaproteobacteria;o__Alteromonadales;f__Pseudoalteromonadaceae;g__Pseudoalteromonas
map02010	K06861	3.6.3.-	H.3.72h_26332	k__Bacteria;p__Proteobacteria;c__Gammaproteobacteria;o__Alteromonadales;f__Pseudoalteromonadaceae;g__Pseudoalteromonas
map02010	K02040	-	H.3.72h_26443	k__Bacteria;p__Proteobacteria;c__Gammaproteobacteria;o__Alteromonadales;f__Shewanellaceae;g__Shewanella;s__Shewanella fidelis
map02010	K02037	-	H.3.72h_26444	k__Bacteria;p__Proteobacteria;c__Gammaproteobacteria;o__Alteromonadales;f__Shewanellaceae;g__Shewanella;s__Shewanella fidelis
map02010	K02038	-	H.3.72h_26445	k__Bacteria;p__Proteobacteria;c__Gammaproteobacteria;o__Alteromonadales;f__Shewanellaceae;g__Shewanella;s__Shewanella fidelis
map02010	K02036	3.6.3.27	H.3.72h_26446	k__Bacteria;p__Proteobacteria;c__Gammaproteobacteria;o__Alteromonadales;f__Shewanellaceae;g__Shewanella;s__Shewanella fidelis
map02010	K15583	-	H.3.72h_26700	k__Bacteria;p__Proteobacteria;c__Gammaproteobacteria;o__Vibrionales;f__Vibrionaceae;g__Vibrio
map02010	K02471	-	H.3.72h_26707	k__Bacteria;p__Proteobacteria;c__Gammaproteobacteria;o__Vibrionales;f__Vibrionaceae;g__Vibrio
map02010	K02016	-	H.3.72h_26813	k__Bacteria;p__Proteobacteria;c__Gammaproteobacteria;o__Vibrionales;f__Vibrionaceae;g__Vibrio;s__Vibrio ponticus
map02010	K02012	-	H.3.72h_26870	k__Bacteria;p__Proteobacteria;c__Gammaproteobacteria;o__Vibrionales;f__Vibrionaceae;g__Vibrio
map02010	K11069	-	H.3.72h_2691	k__Bacteria;p__Proteobacteria;c__Gammaproteobacteria;o__Vibrionales;f__Vibrionaceae;g__Vibrio;s__Vibrio ponticus
map02010	K16012	-	H.3.72h_26998	k__Bacteria;p__Proteobacteria;c__Gammaproteobacteria;o__Alteromonadales;f__Shewanellaceae;g__Shewanella;s__Shewanella fidelis
map02010	K16013	-	H.3.72h_26999	k__Bacteria;p__Proteobacteria;c__Gammaproteobacteria;o__Alteromonadales;f__Shewanellaceae;g__Shewanella;s__Shewanella fidelis
map02010	K16012	-	H.3.72h_27245	k__Bacteria;p__Proteobacteria;c__Gammaproteobacteria;o__Vibrionales;f__Vibrionaceae;g__Vibrio
map02010	K09696	-	H.3.72h_27425	k__Bacteria;p__Proteobacteria;c__Gammaproteobacteria;o__Alteromonadales;f__Pseudoalteromonadaceae;g__Pseudoalteromonas
map02010	K09697	3.6.3.7	H.3.72h_27426	k__Bacteria;p__Proteobacteria;c__Gammaproteobacteria;o__Alteromonadales;f__Pseudoalteromonadaceae;g__Pseudoalteromonas
map02010	K02195	-	H.3.72h_27547	k__Bacteria;p__Proteobacteria;c__Gammaproteobacteria;o__Vibrionales;f__Vibrionaceae;g__Vibrio
map02010	K02017	3.6.3.29	H.3.72h_28147	k__Bacteria;p__Proteobacteria;c__Gammaproteobacteria;o__Alteromonadales;f__Shewanellaceae;g__Shewanella;s__Shewanella fidelis
map02010	K02018	-	H.3.72h_28148	k__Bacteria;p__Proteobacteria;c__Gammaproteobacteria;o__Alteromonadales;f__Shewanellaceae;g__Shewanella;s__Shewanella fidelis
map02010	K02020	-	H.3.72h_28149	k__Bacteria;p__Proteobacteria;c__Gammaproteobacteria;o__Alteromonadales;f__Shewanellaceae;g__Shewanella;s__Shewanella fidelis
map02010	K12541	-	H.3.72h_28199	k__Bacteria;p__Proteobacteria;c__Gammaproteobacteria;o__Alteromonadales;f__Shewanellaceae;g__Shewanella
map02010	K02040	-	H.3.72h_28495	k__Bacteria;p__Proteobacteria;c__Gammaproteobacteria;o__Alteromonadales;f__Pseudoalteromonadaceae;g__Pseudoalteromonas
map02010	K05776	-	H.3.72h_28560	k__Bacteria;p__Proteobacteria;c__Gammaproteobacteria;o__Vibrionales;f__Vibrionaceae;g__Vibrio;s__Vibrio ponticus
map02010	K09812	-	H.3.72h_28687	k__Bacteria;p__Proteobacteria;c__Gammaproteobacteria;o__Alteromonadales;f__Shewanellaceae;g__Shewanella
map02010	K02013	3.6.3.34	H.3.72h_2913	k__Bacteria;p__Proteobacteria;c__Gammaproteobacteria;o__Vibrionales;f__Vibrionaceae;g__Vibrio
map02010	K02015	-	H.3.72h_2914	k__Bacteria;p__Proteobacteria;c__Gammaproteobacteria;o__Vibrionales;f__Vibrionaceae;g__Vibrio
map02010	K02015	-	H.3.72h_2915	k__Bacteria;p__Proteobacteria;c__Gammaproteobacteria;o__Vibrionales;f__Vibrionaceae;g__Vibrio;s__Vibrio harveyi
map02010	K02016	-	H.3.72h_2916	k__Bacteria;p__Proteobacteria;c__Gammaproteobacteria;o__Vibrionales;f__Vibrionaceae;g__Vibrio;s__Vibrio harveyi
map02010	K15770	-	H.3.72h_29214	k__Bacteria;p__Proteobacteria;c__Gammaproteobacteria;o__Vibrionales;f__Vibrionaceae;g__Vibrio
map02010	K10111	3.6.3.-	H.3.72h_29215	k__Bacteria;p__Proteobacteria;c__Gammaproteobacteria;o__Vibrionales;f__Vibrionaceae;g__Vibrio
map02010	K02017	3.6.3.29	H.3.72h_29327	k__Bacteria;p__Proteobacteria;c__Gammaproteobacteria;o__Vibrionales;f__Vibrionaceae;g__Vibrio;s__Vibrio ponticus
map02010	K02195	-	H.3.72h_29592	k__Bacteria;p__Proteobacteria;c__Gammaproteobacteria;o__Alteromonadales;f__Shewanellaceae;g__Shewanella
map02010	K16785	-	H.3.72h_3001	k__Bacteria;p__Proteobacteria;c__Gammaproteobacteria;o__Vibrionales;f__Vibrionaceae;g__Vibrio
map02010	K16786	3.6.3.-	H.3.72h_3002	k__Bacteria;p__Proteobacteria;c__Gammaproteobacteria;o__Vibrionales;f__Vibrionaceae;g__Vibrio
map02010	K11074	-	H.3.72h_30223	k__Bacteria;p__Proteobacteria;c__Gammaproteobacteria;o__Alteromonadales;f__Shewanellaceae;g__Shewanella
map02010	K11075	-	H.3.72h_30224	k__Bacteria;p__Proteobacteria;c__Gammaproteobacteria;o__Alteromonadales;f__Shewanellaceae;g__Shewanella
map02010	K02000	3.6.3.32	H.3.72h_30313	k__Bacteria;p__Proteobacteria;c__Gammaproteobacteria;o__Vibrionales;f__Vibrionaceae;g__Vibrio
map02010	K02002	-	H.3.72h_30315	k__Bacteria;p__Proteobacteria;c__Gammaproteobacteria;o__Vibrionales;f__Vibrionaceae;g__Vibrio
map02010	K19227	-	H.3.72h_3036	k__Bacteria;p__Proteobacteria;c__Gammaproteobacteria;o__Vibrionales;f__Vibrionaceae;g__Vibrio
map02010	K02038	-	H.3.72h_30377	k__Bacteria;p__Proteobacteria;c__Gammaproteobacteria;o__Alteromonadales;f__Pseudoalteromonadaceae;g__Pseudoalteromonas
map02010	K02036	3.6.3.27	H.3.72h_30378	k__Bacteria;p__Proteobacteria;c__Gammaproteobacteria;o__Alteromonadales;f__Pseudoalteromonadaceae;g__Pseudoalteromonas
map02010	K02017	3.6.3.29	H.3.72h_30517	k__Bacteria;p__Proteobacteria;c__Gammaproteobacteria;o__Vibrionales;f__Vibrionaceae;g__Vibrio;s__Vibrio scophthalmi
map02010	K02010	3.6.3.30	H.3.72h_30615	k__Bacteria;p__Proteobacteria;c__Gammaproteobacteria;o__Alteromonadales;f__Pseudoalteromonadaceae;g__Pseudoalteromonas
map02010	K02011	-	H.3.72h_30616	k__Bacteria;p__Proteobacteria;c__Gammaproteobacteria;o__Alteromonadales;f__Pseudoalteromonadaceae;g__Pseudoalteromonas
map02010	K02012	-	H.3.72h_30617	k__Bacteria;p__Proteobacteria;c__Gammaproteobacteria;o__Alteromonadales;f__Pseudoalteromonadaceae;g__Pseudoalteromonas
map02010	K02000	3.6.3.32	H.3.72h_30672	k__Bacteria;p__Proteobacteria;c__Gammaproteobacteria;o__Vibrionales;f__Vibrionaceae;g__Vibrio;s__Vibrio ponticus
map02010	K02040	-	H.3.72h_30862	k__Bacteria;p__Proteobacteria;c__Gammaproteobacteria;o__Vibrionales;f__Vibrionaceae;g__Vibrio;s__Vibrio ponticus
map02010	K13896	-	H.3.72h_31468	k__Bacteria;p__Proteobacteria;c__Gammaproteobacteria;o__Vibrionales;f__Vibrionaceae;g__Vibrio
map02010	K02040	-	H.3.72h_31725	k__Bacteria;p__Proteobacteria;c__Gammaproteobacteria;o__Alteromonadales;f__Shewanellaceae;g__Shewanella;s__Shewanella fidelis
map02010	K10823	-	H.3.72h_31774	k__Bacteria;p__Proteobacteria;c__Gammaproteobacteria;o__Vibrionales;f__Vibrionaceae;g__Vibrio;s__Vibrio harveyi
map02010	K10191	-	H.3.72h_33200	k__Bacteria;p__Proteobacteria;c__Gammaproteobacteria;o__Vibrionales;f__Vibrionaceae;g__Vibrio;s__Vibrio cholerae
map02010	K11085	3.6.3.-	H.3.72h_34074	k__Bacteria;p__Proteobacteria;c__Gammaproteobacteria;o__Vibrionales;f__Vibrionaceae;g__Vibrio
map02010	K07091	-	H.3.72h_34128	k__Bacteria;p__Proteobacteria;c__Gammaproteobacteria;o__Alteromonadales;f__Shewanellaceae;g__Shewanella
map02010	K15599	-	H.3.72h_34383	k__Bacteria;p__Proteobacteria;c__Gammaproteobacteria;o__Vibrionales;f__Vibrionaceae;g__Vibrio
map02010	K02037	-	H.3.72h_34463	k__Bacteria;p__Proteobacteria;c__Gammaproteobacteria;o__Alteromonadales;f__Shewanellaceae;g__Shewanella;s__Shewanella fidelis
map02010	K06858	-	H.3.72h_34511	k__Bacteria;p__Proteobacteria;c__Gammaproteobacteria;o__Alteromonadales;f__Shewanellaceae;g__Shewanella;s__Shewanella fidelis
map02010	K10440	-	H.3.72h_34648	k__Bacteria;p__Proteobacteria;c__Gammaproteobacteria;o__Vibrionales;f__Vibrionaceae;g__Vibrio;s__Vibrio scophthalmi
map02010	K10441	3.6.3.17	H.3.72h_34649	k__Bacteria;p__Proteobacteria;c__Gammaproteobacteria;o__Vibrionales;f__Vibrionaceae;g__Vibrio;s__Vibrio scophthalmi
map02010	K10439	-	H.3.72h_34650	k__Bacteria;p__Proteobacteria;c__Gammaproteobacteria;o__Vibrionales;f__Vibrionaceae;g__Vibrio;s__Vibrio scophthalmi
map02010	K19341	-	H.3.72h_34730	k__Bacteria;p__Proteobacteria;c__Gammaproteobacteria;o__Alteromonadales;f__Shewanellaceae;g__Shewanella
map02010	K05772	-	H.3.72h_35014	k__Bacteria;p__Proteobacteria;c__Gammaproteobacteria;o__Alteromonadales;f__Shewanellaceae;g__Shewanella
map02010	K19227	-	H.3.72h_35036	k__Bacteria;p__Proteobacteria;c__Gammaproteobacteria;o__Alteromonadales;f__Pseudoalteromonadaceae;g__Pseudoalteromonas
map02010	K19226	-	H.3.72h_35037	k__Bacteria;p__Proteobacteria;c__Gammaproteobacteria;o__Alteromonadales;f__Pseudoalteromonadaceae;g__Pseudoalteromonas
map02010	K10439	-	H.3.72h_35361	k__Bacteria;p__Proteobacteria;c__Gammaproteobacteria;o__Alteromonadales;f__Pseudoalteromonadaceae;g__Pseudoalteromonas;s__Pseudoalteromonas shioyasakiensis
map02010	K10109	-	H.3.72h_35366	k__Bacteria;p__Proteobacteria;c__Gammaproteobacteria;o__Vibrionales;f__Vibrionaceae;g__Vibrio
map02010	K11073	-	H.3.72h_35374	k__Bacteria;p__Proteobacteria;c__Gammaproteobacteria;o__Alteromonadales;f__Shewanellaceae;g__Shewanella;s__Shewanella fidelis
map02010	K11076	-	H.3.72h_35375	k__Bacteria;p__Proteobacteria;c__Gammaproteobacteria;o__Alteromonadales;f__Shewanellaceae;g__Shewanella;s__Shewanella fidelis
map02010	K11075	-	H.3.72h_35376	k__Bacteria;p__Proteobacteria;c__Gammaproteobacteria;o__Alteromonadales;f__Shewanellaceae;g__Shewanella;s__Shewanella fidelis
map02010	K11074	-	H.3.72h_35377	k__Bacteria;p__Proteobacteria;c__Gammaproteobacteria;o__Alteromonadales;f__Shewanellaceae;g__Shewanella;s__Shewanella fidelis
map02010	K02036	3.6.3.27	H.3.72h_35454	k__Bacteria;p__Proteobacteria;c__Gammaproteobacteria;o__Alteromonadales;f__Shewanellaceae;g__Shewanella
map02010	K02038	-	H.3.72h_35455	k__Bacteria;p__Proteobacteria;c__Gammaproteobacteria;o__Alteromonadales;f__Shewanellaceae;g__Shewanella;s__Shewanella fidelis
map02010	K02037	-	H.3.72h_35456	k__Bacteria;p__Proteobacteria;c__Gammaproteobacteria;o__Alteromonadales;f__Shewanellaceae;g__Shewanella;s__Shewanella fidelis
map02010	K02196	-	H.3.72h_35690	k__Bacteria;p__Proteobacteria;c__Gammaproteobacteria;o__Alteromonadales;f__Shewanellaceae;g__Shewanella;s__Shewanella psychrophila
map02010	K02193	3.6.3.41	H.3.72h_36039	k__Bacteria;p__Proteobacteria;c__Gammaproteobacteria;o__Alteromonadales;f__Shewanellaceae;g__Shewanella
map02010	K09696	-	H.3.72h_3609	k__Bacteria;p__Proteobacteria;c__Gammaproteobacteria;o__Alteromonadales;f__Shewanellaceae;g__Shewanella
map02010	K02015	-	H.3.72h_3672	k__Bacteria;p__Proteobacteria;c__Gammaproteobacteria;o__Alteromonadales;f__Shewanellaceae;g__Shewanella;s__Shewanella fidelis
map02010	K02013	3.6.3.34	H.3.72h_3673	k__Bacteria;p__Proteobacteria;c__Gammaproteobacteria;o__Alteromonadales;f__Shewanellaceae;g__Shewanella;s__Shewanella fidelis
map02010	K02000	3.6.3.32	H.3.72h_3734	k__Bacteria;p__Proteobacteria;c__Gammaproteobacteria;o__Vibrionales;f__Vibrionaceae;g__Vibrio
map02010	K02036	3.6.3.27	H.3.72h_3799	k__Bacteria;p__Proteobacteria;c__Gammaproteobacteria;o__Vibrionales;f__Vibrionaceae;g__Vibrio;s__Vibrio harveyi
map02010	K02038	-	H.3.72h_3800	k__Bacteria;p__Proteobacteria;c__Gammaproteobacteria;o__Vibrionales;f__Vibrionaceae;g__Vibrio
map02010	K02037	-	H.3.72h_3801	k__Bacteria;p__Proteobacteria;c__Gammaproteobacteria;o__Vibrionales;f__Vibrionaceae;g__Vibrio
map02010	K02040	-	H.3.72h_3802	k__Bacteria;p__Proteobacteria;c__Gammaproteobacteria;o__Vibrionales;f__Vibrionaceae;g__Vibrio
map02010	K02016	-	H.3.72h_3818	k__Bacteria;p__Proteobacteria;c__Gammaproteobacteria;o__Vibrionales;f__Vibrionaceae;g__Vibrio
map02010	K19226	-	H.3.72h_3925	k__Bacteria;p__Proteobacteria;c__Gammaproteobacteria;o__Alteromonadales;f__Shewanellaceae;g__Shewanella
map02010	K02018	-	H.3.72h_399	k__Bacteria;p__Proteobacteria;c__Gammaproteobacteria;o__Vibrionales;f__Vibrionaceae;g__Vibrio
map02010	K02020	-	H.3.72h_400	k__Bacteria;p__Proteobacteria;c__Gammaproteobacteria;o__Vibrionales;f__Vibrionaceae;g__Vibrio
map02010	K06858	-	H.3.72h_4035	k__Bacteria;p__Proteobacteria;c__Gammaproteobacteria;o__Alteromonadales;f__Shewanellaceae;g__Shewanella;s__Shewanella fidelis
map02010	K16012	-	H.3.72h_4123	k__Bacteria;p__Proteobacteria;c__Gammaproteobacteria;o__Vibrionales;f__Vibrionaceae;g__Vibrio
map02010	K19230	-	H.3.72h_4216	k__Bacteria;p__Proteobacteria;c__Gammaproteobacteria;o__Alteromonadales;f__Pseudoalteromonadaceae;g__Pseudoalteromonas
map02010	K09808	-	H.3.72h_4222	k__Bacteria;p__Proteobacteria;c__Gammaproteobacteria;o__Vibrionales;f__Vibrionaceae;g__Vibrio
map02010	K09810	3.6.3.-	H.3.72h_4223	k__Bacteria;p__Proteobacteria;c__Gammaproteobacteria;o__Vibrionales;f__Vibrionaceae;g__Vibrio
map02010	K19226	-	H.3.72h_4260	k__Bacteria;p__Proteobacteria;c__Gammaproteobacteria;o__Vibrionales;f__Vibrionaceae;g__Vibrio
map02010	K19227	-	H.3.72h_4261	k__Bacteria;p__Proteobacteria;c__Gammaproteobacteria;o__Vibrionales;f__Vibrionaceae;g__Vibrio
map02010	K07091	-	H.3.72h_428	k__Bacteria;p__Proteobacteria;c__Gammaproteobacteria;o__Alteromonadales;f__Shewanellaceae;g__Shewanella;s__Shewanella fidelis
map02010	K11720	-	H.3.72h_429	k__Bacteria;p__Proteobacteria;c__Gammaproteobacteria;o__Alteromonadales;f__Shewanellaceae;g__Shewanella;s__Shewanella fidelis
map02010	K10542	3.6.3.17	H.3.72h_4298	k__Bacteria;p__Proteobacteria;c__Gammaproteobacteria;o__Vibrionales;f__Vibrionaceae;g__Vibrio;s__Vibrio ponticus
map02010	K09811	-	H.3.72h_4578	k__Bacteria;p__Proteobacteria;c__Gammaproteobacteria;o__Alteromonadales;f__Pseudoalteromonadaceae;g__Pseudoalteromonas
map02010	K09812	-	H.3.72h_4579	k__Bacteria;p__Proteobacteria;c__Gammaproteobacteria;o__Alteromonadales;f__Pseudoalteromonadaceae;g__Pseudoalteromonas
map02010	K02073	-	H.3.72h_4594	k__Bacteria;p__Proteobacteria;c__Gammaproteobacteria;o__Vibrionales;f__Vibrionaceae;g__Vibrio
map02010	K02193	3.6.3.41	H.3.72h_4634	k__Bacteria;p__Proteobacteria;c__Gammaproteobacteria;o__Alteromonadales;f__Shewanellaceae;g__Shewanella;s__Shewanella fidelis
map02010	K02194	-	H.3.72h_4635	k__Bacteria;p__Proteobacteria;c__Gammaproteobacteria;o__Alteromonadales;f__Shewanellaceae;g__Shewanella;s__Shewanella fidelis
map02010	K02195	-	H.3.72h_4636	k__Bacteria;p__Proteobacteria;c__Gammaproteobacteria;o__Alteromonadales;f__Shewanellaceae;g__Shewanella;s__Shewanella fidelis
map02010	K02196	-	H.3.72h_4637	k__Bacteria;p__Proteobacteria;c__Gammaproteobacteria;o__Alteromonadales;f__Shewanellaceae;g__Shewanella;s__Shewanella fidelis
map02010	K02013	3.6.3.34	H.3.72h_4759	k__Bacteria;p__Proteobacteria;c__Gammaproteobacteria;o__Vibrionales;f__Vibrionaceae;g__Vibrio
map02010	K02015	-	H.3.72h_4760	k__Bacteria;p__Proteobacteria;c__Gammaproteobacteria;o__Vibrionales;f__Vibrionaceae;g__Vibrio
map02010	K02016	-	H.3.72h_4761	k__Bacteria;p__Proteobacteria;c__Gammaproteobacteria;o__Vibrionales;f__Vibrionaceae;g__Vibrio
map02010	K16012	-	H.3.72h_5003	k__Bacteria;p__Proteobacteria;c__Gammaproteobacteria;o__Alteromonadales;f__Pseudoalteromonadaceae;g__Pseudoalteromonas
map02010	K16013	-	H.3.72h_5004	k__Bacteria;p__Proteobacteria;c__Gammaproteobacteria;o__Alteromonadales;f__Pseudoalteromonadaceae;g__Pseudoalteromonas;s__Pseudoalteromonas shioyasakiensis
map02010	K02012	-	H.3.72h_5150	k__Bacteria;p__Proteobacteria;c__Gammaproteobacteria;o__Alteromonadales;f__Shewanellaceae;g__Shewanella;s__Shewanella fidelis
map02010	K02011	-	H.3.72h_5151	k__Bacteria;p__Proteobacteria;c__Gammaproteobacteria;o__Alteromonadales;f__Shewanellaceae;g__Shewanella;s__Shewanella fidelis
map02010	K02010	3.6.3.30	H.3.72h_5152	k__Bacteria;p__Proteobacteria;c__Gammaproteobacteria;o__Alteromonadales;f__Shewanellaceae;g__Shewanella;s__Shewanella fidelis
map02010	K09815	-	H.3.72h_5402	k__Bacteria;p__Proteobacteria;c__Gammaproteobacteria;o__Vibrionales;f__Vibrionaceae;g__Vibrio
map02010	K09817	3.6.3.-	H.3.72h_5403	k__Bacteria;p__Proteobacteria;c__Gammaproteobacteria;o__Vibrionales;f__Vibrionaceae;g__Vibrio
map02010	K11069	-	H.3.72h_5515	k__Bacteria;p__Proteobacteria;c__Gammaproteobacteria;o__Vibrionales;f__Vibrionaceae;g__Vibrio;s__Vibrio ponticus
map02010	K18893	-	H.3.72h_5572	k__Bacteria;p__Proteobacteria;c__Gammaproteobacteria;o__Alteromonadales;f__Shewanellaceae;g__Shewanella;s__Shewanella fidelis
map02010	K05776	-	H.3.72h_5639	k__Bacteria;p__Proteobacteria;c__Gammaproteobacteria;o__Vibrionales;f__Vibrionaceae;g__Vibrio;s__Vibrio harveyi
map02010	K09696	-	H.3.72h_5715	k__Bacteria;p__Proteobacteria;c__Gammaproteobacteria;o__Alteromonadales;f__Shewanellaceae;g__Shewanella
map02010	K02012	-	H.3.72h_5721	k__Bacteria;p__Proteobacteria;c__Gammaproteobacteria;o__Alteromonadales;f__Pseudoalteromonadaceae;g__Pseudoalteromonas
map02010	K02011	-	H.3.72h_5722	k__Bacteria;p__Proteobacteria;c__Gammaproteobacteria;o__Alteromonadales;f__Pseudoalteromonadaceae;g__Pseudoalteromonas;s__Pseudoalteromonas shioyasakiensis
map02010	K02194	-	H.3.72h_5729	k__Bacteria;p__Proteobacteria;c__Gammaproteobacteria;o__Alteromonadales;f__Shewanellaceae;g__Shewanella
map02010	K02193	3.6.3.41	H.3.72h_5730	k__Bacteria;p__Proteobacteria;c__Gammaproteobacteria;o__Alteromonadales;f__Shewanellaceae;g__Shewanella
map02010	K15580	-	H.3.72h_5839	k__Bacteria;p__Proteobacteria;c__Gammaproteobacteria;o__Vibrionales;f__Vibrionaceae;g__Vibrio
map02010	K05772	-	H.3.72h_5945	k__Bacteria;p__Proteobacteria;c__Gammaproteobacteria;o__Vibrionales;f__Vibrionaceae;g__Vibrio
map02010	K02015	-	H.3.72h_5948	k__Bacteria;p__Proteobacteria;c__Gammaproteobacteria;o__Vibrionales;f__Vibrionaceae;g__Vibrio
map02010	K10824	3.6.3.24	H.3.72h_5959	k__Bacteria;p__Proteobacteria;c__Gammaproteobacteria;o__Vibrionales;f__Vibrionaceae;g__Vibrio
map02010	K15587	3.6.3.24	H.3.72h_5960	k__Bacteria;p__Proteobacteria;c__Gammaproteobacteria;o__Vibrionales;f__Vibrionaceae;g__Vibrio
map02010	K15586	-	H.3.72h_5961	k__Bacteria;p__Proteobacteria;c__Gammaproteobacteria;o__Vibrionales;f__Vibrionaceae;g__Vibrio
map02010	K15585	-	H.3.72h_5962	k__Bacteria;p__Proteobacteria;c__Gammaproteobacteria;o__Vibrionales;f__Vibrionaceae;g__Vibrio
map02010	K15584	-	H.3.72h_5963	k__Bacteria;p__Proteobacteria;c__Gammaproteobacteria;o__Vibrionales;f__Vibrionaceae;g__Vibrio
map02010	K19226	-	H.3.72h_6152	k__Bacteria;p__Proteobacteria;c__Gammaproteobacteria;o__Alteromonadales;f__Shewanellaceae;g__Shewanella;s__Shewanella fidelis
map02010	K19227	-	H.3.72h_6153	k__Bacteria;p__Proteobacteria;c__Gammaproteobacteria;o__Alteromonadales;f__Shewanellaceae;g__Shewanella;s__Shewanella fidelis
map02010	K19228	-	H.3.72h_6154	k__Bacteria;p__Proteobacteria;c__Gammaproteobacteria;o__Alteromonadales;f__Shewanellaceae;g__Shewanella;s__Shewanella fidelis
map02010	K19229	-	H.3.72h_6155	k__Bacteria;p__Proteobacteria;c__Gammaproteobacteria;o__Alteromonadales;f__Shewanellaceae;g__Shewanella;s__Shewanella fidelis
map02010	K19230	-	H.3.72h_6156	k__Bacteria;p__Proteobacteria;c__Gammaproteobacteria;o__Alteromonadales;f__Shewanellaceae;g__Shewanella;s__Shewanella fidelis
map02010	K07091	-	H.3.72h_6219	k__Bacteria;p__Proteobacteria;c__Gammaproteobacteria;o__Vibrionales;f__Vibrionaceae;g__Vibrio
map02010	K11071	-	H.3.72h_642	k__Bacteria;p__Proteobacteria;c__Gammaproteobacteria;o__Vibrionales;f__Vibrionaceae;g__Vibrio
map02010	K02196	-	H.3.72h_6549	k__Bacteria;p__Proteobacteria;c__Gammaproteobacteria;o__Alteromonadales;f__Pseudoalteromonadaceae;g__Pseudoalteromonas
map02010	K02195	-	H.3.72h_6550	k__Bacteria;p__Proteobacteria;c__Gammaproteobacteria;o__Alteromonadales;f__Pseudoalteromonadaceae;g__Pseudoalteromonas
map02010	K02016	-	H.3.72h_6833	k__Bacteria;p__Proteobacteria;c__Gammaproteobacteria;o__Vibrionales;f__Vibrionaceae;g__Vibrio
map02010	K15580	-	H.3.72h_6850	k__Bacteria;p__Proteobacteria;c__Gammaproteobacteria;o__Vibrionales;f__Vibrionaceae;g__Vibrio
map02010	K12541	-	H.3.72h_6958	k__Bacteria;p__Proteobacteria;c__Gammaproteobacteria;o__Vibrionales;f__Vibrionaceae;g__Vibrio
map02010	K09689	3.6.3.38	H.3.72h_7000	k__Bacteria;p__Proteobacteria;c__Gammaproteobacteria
map02010	K10107	-	H.3.72h_7001	k__Bacteria;p__Proteobacteria;c__Gammaproteobacteria;o__Oceanospirillales;f__Oceanospirillaceae;g__Oleispira;s__Oleispira antarctica
map02010	K16786	3.6.3.-	H.3.72h_7118	k__Bacteria;p__Proteobacteria;c__Gammaproteobacteria;o__Vibrionales;f__Vibrionaceae;g__Vibrio;s__Vibrio ponticus
map02010	K11069	-	H.3.72h_7139	k__Bacteria;p__Proteobacteria;c__Gammaproteobacteria;o__Vibrionales;f__Vibrionaceae;g__Vibrio;s__Vibrio scophthalmi
map02010	K02001	-	H.3.72h_7200	k__Bacteria;p__Proteobacteria;c__Gammaproteobacteria;o__Vibrionales;f__Vibrionaceae;g__Vibrio;s__Vibrio ponticus
map02010	K02040	-	H.3.72h_769	k__Bacteria;p__Proteobacteria;c__Gammaproteobacteria;o__Alteromonadales;f__Pseudoalteromonadaceae;g__Pseudoalteromonas
map02010	K11072	3.6.3.31	H.3.72h_7711	k__Bacteria;p__Proteobacteria;c__Gammaproteobacteria;o__Vibrionales;f__Vibrionaceae;g__Vibrio;s__Vibrio ponticus
map02010	K09812	-	H.3.72h_81	k__Bacteria;p__Proteobacteria;c__Gammaproteobacteria;o__Alteromonadales;f__Shewanellaceae;g__Shewanella;s__Shewanella fidelis
map02010	K09811	-	H.3.72h_82	k__Bacteria;p__Proteobacteria;c__Gammaproteobacteria;o__Alteromonadales;f__Shewanellaceae;g__Shewanella;s__Shewanella fidelis
map02010	K02471	-	H.3.72h_8235	k__Bacteria;p__Proteobacteria;c__Gammaproteobacteria;o__Vibrionales;f__Vibrionaceae
map02010	K02040	-	H.3.72h_8360	k__Bacteria;p__Proteobacteria;c__Gammaproteobacteria;o__Alteromonadales;f__Shewanellaceae;g__Shewanella;s__Shewanella fidelis
map02010	K10109	-	H.3.72h_8516	k__Bacteria;p__Proteobacteria;c__Gammaproteobacteria;o__Vibrionales;f__Vibrionaceae;g__Vibrio
map02010	K02067	-	H.3.72h_8691	k__Bacteria;p__Proteobacteria;c__Gammaproteobacteria;o__Alteromonadales;f__Shewanellaceae;g__Shewanella
map02010	K15583	-	H.3.72h_8766	k__Bacteria;p__Proteobacteria;c__Gammaproteobacteria;o__Vibrionales;f__Vibrionaceae;g__Vibrio
map02010	K02044	-	H.3.72h_8812	k__Bacteria;p__Proteobacteria;c__Gammaproteobacteria;o__Alteromonadales;f__Shewanellaceae;g__Shewanella;s__Shewanella fidelis
map02010	K02041	3.6.3.28	H.3.72h_8813	k__Bacteria;p__Proteobacteria;c__Gammaproteobacteria;o__Alteromonadales;f__Shewanellaceae;g__Shewanella;s__Shewanella fidelis
map02010	K02042	-	H.3.72h_8814	k__Bacteria;p__Proteobacteria;c__Gammaproteobacteria;o__Alteromonadales;f__Shewanellaceae;g__Shewanella;s__Shewanella pealeana
map02010	K10000	3.6.3.-	H.3.72h_884	k__Bacteria;p__Proteobacteria;c__Gammaproteobacteria;o__Vibrionales;f__Vibrionaceae;g__Vibrio
map02010	K19229	-	H.3.72h_8895	k__Bacteria;p__Proteobacteria;c__Gammaproteobacteria;o__Alteromonadales;f__Pseudoalteromonadaceae;g__Pseudoalteromonas
map02010	K19228	-	H.3.72h_8896	k__Bacteria;p__Proteobacteria;c__Gammaproteobacteria;o__Alteromonadales;f__Pseudoalteromonadaceae;g__Pseudoalteromonas
map02010	K19227	-	H.3.72h_8897	k__Bacteria;p__Proteobacteria;c__Gammaproteobacteria;o__Alteromonadales;f__Pseudoalteromonadaceae;g__Pseudoalteromonas
map02010	K10823	-	H.3.72h_9083	k__Bacteria;p__Proteobacteria;c__Gammaproteobacteria;o__Vibrionales;f__Vibrionaceae;g__Vibrio
map02010	K15580	-	H.3.72h_9087	k__Bacteria;p__Proteobacteria;c__Gammaproteobacteria;o__Vibrionales;f__Vibrionaceae;g__Vibrio
map02010	K11606	-	H.3.72h_920	k__Bacteria;p__Proteobacteria;c__Gammaproteobacteria;o__Vibrionales;f__Vibrionaceae;g__Vibrio;s__Vibrio ponticus
map02010	K02037	-	H.3.72h_9369	k__Bacteria;p__Proteobacteria;c__Gammaproteobacteria;o__Vibrionales;f__Vibrionaceae;g__Vibrio
map02010	K02012	-	H.3.72h_9487	k__Bacteria;p__Proteobacteria;c__Gammaproteobacteria;o__Vibrionales;f__Vibrionaceae;g__Vibrio;s__Vibrio ponticus
map02010	K02011	-	H.3.72h_9488	k__Bacteria;p__Proteobacteria;c__Gammaproteobacteria;o__Vibrionales;f__Vibrionaceae;g__Vibrio;s__Vibrio ponticus
map02010	K02037	-	H.3.72h_9518	k__Bacteria;p__Proteobacteria;c__Gammaproteobacteria;o__Vibrionales;f__Vibrionaceae;g__Vibrio
map02010	K06726	5.4.99.62	H.3.72h_9542	k__Bacteria;p__Proteobacteria;c__Gammaproteobacteria;o__Vibrionales;f__Vibrionaceae;g__Vibrio
map02010	K10441	3.6.3.17	H.3.72h_9543	k__Bacteria;p__Proteobacteria;c__Gammaproteobacteria;o__Vibrionales;f__Vibrionaceae;g__Vibrio
map02010	K02037	-	H.4.24h_1019	k__Bacteria;p__Proteobacteria;c__Gammaproteobacteria;o__Vibrionales;f__Vibrionaceae;g__Vibrio
map02010	K13893	-	H.4.24h_10463	k__Bacteria;p__Proteobacteria;c__Gammaproteobacteria;o__Vibrionales;f__Vibrionaceae;g__Vibrio
map02010	K10111	3.6.3.-	H.4.24h_1047	k__Bacteria;p__Proteobacteria;c__Gammaproteobacteria;o__Vibrionales;f__Vibrionaceae
map02010	K02013	3.6.3.34	H.4.24h_10573	k__Bacteria;p__Proteobacteria;c__Gammaproteobacteria;o__Vibrionales;f__Vibrionaceae;g__Vibrio
map02010	K15771	-	H.4.24h_10587	k__Bacteria;p__Proteobacteria;c__Gammaproteobacteria;o__Vibrionales;f__Vibrionaceae;g__Vibrio
map02010	K02063	-	H.4.24h_10823	k__Bacteria;p__Proteobacteria;c__Gammaproteobacteria;o__Vibrionales;f__Vibrionaceae;g__Vibrio
map02010	K02013	3.6.3.34	H.4.24h_11027	k__Bacteria;p__Proteobacteria;c__Gammaproteobacteria;o__Vibrionales;f__Vibrionaceae;g__Vibrio
map02010	K02001	-	H.4.24h_11257	k__Bacteria;p__Proteobacteria;c__Gammaproteobacteria;o__Vibrionales;f__Vibrionaceae;g__Vibrio
map02010	K06858	-	H.4.24h_11317	k__Bacteria;p__Proteobacteria;c__Gammaproteobacteria;o__Vibrionales;f__Vibrionaceae;g__Vibrio;s__Vibrio ponticus
map02010	K02017	3.6.3.29	H.4.24h_11569	k__Bacteria;p__Proteobacteria;c__Gammaproteobacteria;o__Vibrionales;f__Vibrionaceae;g__Vibrio;s__Vibrio owensii
map02010	K18890	-	H.4.24h_11941	k__Bacteria;p__Proteobacteria;c__Gammaproteobacteria;o__Vibrionales;f__Vibrionaceae;g__Vibrio;s__Vibrio sp. PID17_43
map02010	K13893	-	H.4.24h_12355	k__Bacteria;p__Proteobacteria;c__Gammaproteobacteria;o__Vibrionales;f__Vibrionaceae;g__Vibrio
map02010	K16962	-	H.4.24h_12603	k__Bacteria;p__Proteobacteria;c__Gammaproteobacteria;o__Vibrionales;f__Vibrionaceae;g__Vibrio
map02010	K16961	-	H.4.24h_12604	k__Bacteria;p__Proteobacteria;c__Gammaproteobacteria;o__Vibrionales;f__Vibrionaceae;g__Vibrio
map02010	K02194	-	H.4.24h_12670	k__Bacteria;p__Proteobacteria;c__Gammaproteobacteria;o__Vibrionales;f__Vibrionaceae;g__Vibrio
map02010	K16786	3.6.3.-	H.4.24h_12803	k__Bacteria;p__Proteobacteria;c__Gammaproteobacteria;o__Vibrionales;f__Vibrionaceae;g__Vibrio;s__Vibrio ponticus
map02010	K11069	-	H.4.24h_12867	k__Bacteria;p__Proteobacteria;c__Gammaproteobacteria;o__Vibrionales;f__Vibrionaceae;g__Vibrio;s__Vibrio ponticus
map02010	K02010	3.6.3.30	H.4.24h_12907	k__Bacteria;p__Proteobacteria;c__Gammaproteobacteria;o__Vibrionales;f__Vibrionaceae;g__Vibrio;s__Vibrio ponticus
map02010	K02073	-	H.4.24h_12957	k__Bacteria;p__Proteobacteria;c__Gammaproteobacteria;o__Vibrionales;f__Vibrionaceae;g__Vibrio;s__Vibrio ponticus
map02010	K02072	-	H.4.24h_12958	k__Bacteria;p__Proteobacteria;c__Gammaproteobacteria;o__Vibrionales;f__Vibrionaceae;g__Vibrio;s__Vibrio ponticus
map02010	K02071	-	H.4.24h_12959	k__Bacteria;p__Proteobacteria;c__Gammaproteobacteria;o__Vibrionales;f__Vibrionaceae;g__Vibrio;s__Vibrio ponticus
map02010	K15580	-	H.4.24h_12997	k__Bacteria;p__Proteobacteria;c__Gammaproteobacteria;o__Vibrionales;f__Vibrionaceae;g__Vibrio
map02010	K09971	-	H.4.24h_13310	k__Bacteria;p__Proteobacteria;c__Gammaproteobacteria;o__Vibrionales;f__Vibrionaceae;g__Vibrio
map02010	K09998	-	H.4.24h_13473	k__Bacteria;p__Proteobacteria;c__Gammaproteobacteria;o__Vibrionales;f__Vibrionaceae;g__Vibrio;s__Vibrio ponticus
map02010	K12536	-	H.4.24h_14294	k__Bacteria;p__Proteobacteria;c__Gammaproteobacteria;o__Vibrionales;f__Vibrionaceae;g__Vibrio;s__Vibrio scophthalmi
map02010	K02000	3.6.3.32	H.4.24h_14596	k__Bacteria;p__Proteobacteria;c__Gammaproteobacteria;o__Vibrionales;f__Vibrionaceae;g__Vibrio;s__Vibrio ponticus
map02010	K02040	-	H.4.24h_14751	k__Bacteria;p__Proteobacteria;c__Gammaproteobacteria;o__Vibrionales;f__Vibrionaceae;g__Vibrio
map02010	K05776	-	H.4.24h_14788	k__Bacteria;p__Proteobacteria;c__Gammaproteobacteria;o__Vibrionales;f__Vibrionaceae;g__Vibrio
map02010	K05815	-	H.4.24h_15076	k__Bacteria;p__Proteobacteria;c__Gammaproteobacteria;o__Vibrionales;f__Vibrionaceae;g__Vibrio
map02010	K02012	-	H.4.24h_15233	k__Bacteria;p__Proteobacteria;c__Gammaproteobacteria;o__Vibrionales;f__Vibrionaceae;g__Vibrio
map02010	K19230	-	H.4.24h_15239	k__Bacteria;p__Proteobacteria;c__Gammaproteobacteria;o__Vibrionales;f__Vibrionaceae;g__Vibrio
map02010	K02471	-	H.4.24h_154	k__Bacteria;p__Proteobacteria;c__Gammaproteobacteria;o__Vibrionales;f__Vibrionaceae;g__Vibrio
map02010	K02017	3.6.3.29	H.4.24h_15757	k__Bacteria;p__Proteobacteria;c__Gammaproteobacteria;o__Vibrionales;f__Vibrionaceae;g__Vibrio;s__Vibrio ponticus
map02010	K05816	3.6.3.20	H.4.24h_16259	k__Bacteria;p__Proteobacteria;c__Gammaproteobacteria;o__Vibrionales;f__Vibrionaceae;g__Vibrio
map02010	K02036	3.6.3.27	H.4.24h_16538	k__Bacteria;p__Proteobacteria;c__Gammaproteobacteria;o__Vibrionales;f__Vibrionaceae;g__Vibrio;s__Vibrio owensii
map02010	K18890	-	H.4.24h_16690	k__Bacteria;p__Proteobacteria;c__Gammaproteobacteria;o__Vibrionales;f__Vibrionaceae;g__Vibrio
map02010	K10541	-	H.4.24h_17028	k__Bacteria;p__Proteobacteria;c__Gammaproteobacteria;o__Vibrionales;f__Vibrionaceae;g__Vibrio;s__Vibrio ponticus
map02010	K18893	-	H.4.24h_17126	k__Bacteria;p__Proteobacteria;c__Gammaproteobacteria;o__Vibrionales;f__Vibrionaceae;g__Vibrio
map02010	K16786	3.6.3.-	H.4.24h_17164	k__Bacteria;p__Proteobacteria;c__Gammaproteobacteria;o__Vibrionales;f__Vibrionaceae;g__Vibrio
map02010	K16013	-	H.4.24h_18190	k__Bacteria;p__Proteobacteria;c__Gammaproteobacteria;o__Vibrionales;f__Vibrionaceae;g__Vibrio
map02010	K05776	-	H.4.24h_1839	k__Bacteria;p__Proteobacteria;c__Gammaproteobacteria;o__Vibrionales;f__Vibrionaceae;g__Vibrio
map02010	K10000	3.6.3.-	H.4.24h_18425	k__Bacteria;p__Proteobacteria;c__Gammaproteobacteria;o__Vibrionales;f__Vibrionaceae;g__Vibrio;s__Vibrio sp. PID17_43
map02010	K19227	-	H.4.24h_18667	k__Bacteria;p__Proteobacteria;c__Gammaproteobacteria;o__Vibrionales;f__Vibrionaceae;g__Vibrio
map02010	K16786	3.6.3.-	H.4.24h_18788	k__Bacteria;p__Proteobacteria;c__Gammaproteobacteria;o__Vibrionales;f__Vibrionaceae;g__Vibrio;s__Vibrio sp. PID17_43
map02010	K16785	-	H.4.24h_18789	k__Bacteria;p__Proteobacteria;c__Gammaproteobacteria;o__Vibrionales;f__Vibrionaceae;g__Vibrio;s__Vibrio sp. PID17_43
map02010	K18893	-	H.4.24h_18978	k__Bacteria;p__Proteobacteria;c__Gammaproteobacteria;o__Vibrionales;f__Vibrionaceae;g__Vibrio
map02010	K10109	-	H.4.24h_19212	k__Bacteria;p__Proteobacteria;c__Gammaproteobacteria;o__Vibrionales;f__Vibrionaceae;g__Vibrio
map02010	K02040	-	H.4.24h_19441	k__Bacteria;p__Proteobacteria;c__Gammaproteobacteria;o__Vibrionales;f__Vibrionaceae;g__Vibrio;s__Vibrio harveyi
map02010	K02037	-	H.4.24h_1961	k__Bacteria;p__Proteobacteria;c__Gammaproteobacteria;o__Vibrionales;f__Vibrionaceae;g__Vibrio
map02010	K02013	3.6.3.34	H.4.24h_19664	k__Bacteria;p__Proteobacteria;c__Gammaproteobacteria;o__Vibrionales;f__Vibrionaceae;g__Vibrio
map02010	K02010	3.6.3.30	H.4.24h_19885	k__Bacteria;p__Proteobacteria;c__Gammaproteobacteria;o__Vibrionales;f__Vibrionaceae;g__Vibrio
map02010	K02000	3.6.3.32	H.4.24h_19928	k__Bacteria;p__Proteobacteria;c__Gammaproteobacteria;o__Vibrionales;f__Vibrionaceae;g__Vibrio
map02010	K05776	-	H.4.24h_20215	k__Bacteria;p__Proteobacteria;c__Gammaproteobacteria;o__Vibrionales;f__Vibrionaceae;g__Vibrio;s__Vibrio ponticus
map02010	K02017	3.6.3.29	H.4.24h_20231	k__Bacteria;p__Proteobacteria;c__Gammaproteobacteria;o__Vibrionales;f__Vibrionaceae;g__Vibrio
map02010	K02038	-	H.4.24h_20579	k__Bacteria;p__Proteobacteria;c__Gammaproteobacteria;o__Vibrionales;f__Vibrionaceae;g__Vibrio
map02010	K02016	-	H.4.24h_20597	k__Bacteria;p__Proteobacteria;c__Gammaproteobacteria;o__Vibrionales;f__Vibrionaceae;g__Vibrio;s__Vibrio ponticus
map02010	K02040	-	H.4.24h_20796	k__Bacteria;p__Proteobacteria;c__Gammaproteobacteria;o__Vibrionales;f__Vibrionaceae;g__Vibrio
map02010	K02016	-	H.4.24h_20836	k__Bacteria;p__Proteobacteria;c__Gammaproteobacteria;o__Vibrionales;f__Vibrionaceae;g__Vibrio
map02010	K02015	-	H.4.24h_20837	k__Bacteria;p__Proteobacteria;c__Gammaproteobacteria;o__Vibrionales;f__Vibrionaceae;g__Vibrio
map02010	K09970	-	H.4.24h_20918	k__Bacteria;p__Proteobacteria;c__Gammaproteobacteria;o__Vibrionales;f__Vibrionaceae;g__Vibrio
map02010	K09808	-	H.4.24h_2096	k__Bacteria;p__Proteobacteria;c__Gammaproteobacteria;o__Vibrionales;f__Vibrionaceae;g__Vibrio
map02010	K06074	3.6.3.33	H.4.24h_21016	k__Bacteria;p__Proteobacteria;c__Gammaproteobacteria;o__Vibrionales;f__Vibrionaceae;g__Vibrio
map02010	K02071	-	H.4.24h_21263	k__Bacteria;p__Proteobacteria;c__Gammaproteobacteria;o__Vibrionales;f__Vibrionaceae;g__Vibrio
map02010	K16785	-	H.4.24h_21549	k__Bacteria;p__Proteobacteria;c__Gammaproteobacteria;o__Vibrionales;f__Vibrionaceae;g__Vibrio
map02010	K12536	-	H.4.24h_21723	k__Bacteria;p__Proteobacteria;c__Gammaproteobacteria;o__Vibrionales;f__Vibrionaceae;g__Vibrio;s__Vibrio ponticus
map02010	K13894	-	H.4.24h_21938	k__Bacteria;p__Proteobacteria;c__Gammaproteobacteria;o__Vibrionales;f__Vibrionaceae;g__Vibrio;s__Vibrio ponticus
map02010	K02002	-	H.4.24h_21957	k__Bacteria;p__Proteobacteria;c__Gammaproteobacteria;o__Vibrionales;f__Vibrionaceae;g__Vibrio;s__Vibrio owensii
map02010	K13893	-	H.4.24h_22168	k__Bacteria;p__Proteobacteria;c__Gammaproteobacteria;o__Vibrionales;f__Vibrionaceae;g__Vibrio
map02010	K10111	3.6.3.-	H.4.24h_22247	k__Bacteria;p__Proteobacteria;c__Gammaproteobacteria;o__Vibrionales;f__Vibrionaceae;g__Vibrio
map02010	K02002	-	H.4.24h_22260	k__Bacteria;p__Proteobacteria;c__Gammaproteobacteria;o__Vibrionales;f__Vibrionaceae;g__Vibrio
map02010	K02013	3.6.3.34	H.4.24h_22285	k__Bacteria;p__Proteobacteria;c__Gammaproteobacteria;o__Vibrionales;f__Vibrionaceae;g__Vibrio;s__Vibrio ponticus
map02010	K09970	-	H.4.24h_22297	k__Bacteria;p__Proteobacteria;c__Gammaproteobacteria;o__Vibrionales;f__Vibrionaceae;g__Vibrio
map02010	K02000	3.6.3.32	H.4.24h_22367	k__Bacteria;p__Proteobacteria;c__Gammaproteobacteria;o__Vibrionales;f__Vibrionaceae;g__Vibrio;s__Vibrio sp. PID17_43
map02010	K02037	-	H.4.24h_22393	k__Bacteria;p__Proteobacteria;c__Gammaproteobacteria;o__Vibrionales;f__Vibrionaceae;g__Vibrio
map02010	K15770	-	H.4.24h_22509	k__Bacteria;p__Proteobacteria;c__Gammaproteobacteria;o__Vibrionales;f__Vibrionaceae;g__Vibrio
map02010	K09998	-	H.4.24h_22527	k__Bacteria;p__Proteobacteria;c__Gammaproteobacteria;o__Vibrionales;f__Vibrionaceae;g__Vibrio
map02010	K07091	-	H.4.24h_22913	k__Bacteria;p__Proteobacteria;c__Gammaproteobacteria;o__Vibrionales;f__Vibrionaceae;g__Photobacterium;s__Photobacterium damselae
map02010	K11720	-	H.4.24h_22914	k__Bacteria;p__Proteobacteria;c__Gammaproteobacteria;o__Vibrionales;f__Vibrionaceae;g__Photobacterium;s__Photobacterium damselae
map02010	K11605	-	H.4.24h_23171	k__Bacteria;p__Proteobacteria;c__Gammaproteobacteria;o__Vibrionales;f__Vibrionaceae;g__Vibrio;s__Vibrio ponticus
map02010	K02012	-	H.4.24h_2361	k__Bacteria;p__Proteobacteria;c__Gammaproteobacteria;o__Vibrionales;f__Vibrionaceae;g__Vibrio;s__Vibrio ponticus
map02010	K02011	-	H.4.24h_2362	k__Bacteria;p__Proteobacteria;c__Gammaproteobacteria;o__Vibrionales;f__Vibrionaceae;g__Vibrio;s__Vibrio ponticus
map02010	K02073	-	H.4.24h_2453	k__Bacteria;p__Proteobacteria;c__Gammaproteobacteria;o__Vibrionales;f__Vibrionaceae;g__Vibrio
map02010	K02001	-	H.4.24h_2588	k__Bacteria;p__Proteobacteria;c__Gammaproteobacteria;o__Vibrionales;f__Vibrionaceae;g__Vibrio
map02010	K02001	-	H.4.24h_2751	k__Bacteria;p__Proteobacteria;c__Gammaproteobacteria;o__Vibrionales;f__Vibrionaceae;g__Vibrio
map02010	K02040	-	H.4.24h_3012	k__Bacteria;p__Proteobacteria;c__Gammaproteobacteria;o__Vibrionales;f__Vibrionaceae;g__Vibrio;s__Vibrio ponticus
map02010	K02037	-	H.4.24h_3013	k__Bacteria;p__Proteobacteria;c__Gammaproteobacteria;o__Vibrionales;f__Vibrionaceae;g__Vibrio;s__Vibrio ponticus
map02010	K02015	-	H.4.24h_3279	k__Bacteria;p__Proteobacteria;c__Gammaproteobacteria;o__Vibrionales;f__Vibrionaceae;g__Vibrio;s__Vibrio ponticus
map02010	K15580	-	H.4.24h_3295	k__Bacteria;p__Proteobacteria;c__Gammaproteobacteria;o__Vibrionales;f__Vibrionaceae;g__Vibrio;s__Vibrio campbellii
map02010	K02020	-	H.4.24h_3311	k__Bacteria;p__Proteobacteria;c__Gammaproteobacteria;o__Vibrionales;f__Vibrionaceae;g__Vibrio;s__Vibrio owensii
map02010	K10111	3.6.3.-	H.4.24h_3542	k__Bacteria;p__Proteobacteria;c__Gammaproteobacteria;o__Vibrionales;f__Vibrionaceae;g__Vibrio
map02010	K02017	3.6.3.29	H.4.24h_3608	k__Bacteria;p__Proteobacteria;c__Gammaproteobacteria;o__Vibrionales;f__Vibrionaceae;g__Vibrio;s__Vibrio ponticus
map02010	K16786	3.6.3.-	H.4.24h_3841	k__Bacteria;p__Proteobacteria;c__Gammaproteobacteria;o__Vibrionales;f__Vibrionaceae;g__Vibrio
map02010	K15600	-	H.4.24h_3985	k__Bacteria;p__Proteobacteria;c__Gammaproteobacteria;o__Vibrionales;f__Vibrionaceae;g__Vibrio
map02010	K02016	-	H.4.24h_480	k__Bacteria;p__Proteobacteria;c__Gammaproteobacteria;o__Vibrionales;f__Vibrionaceae;g__Vibrio
map02010	K02062	-	H.4.24h_4934	k__Bacteria;p__Proteobacteria;c__Gammaproteobacteria;o__Vibrionales;f__Vibrionaceae;g__Vibrio;s__Vibrio ponticus
map02010	K15770	-	H.4.24h_5692	k__Bacteria;p__Proteobacteria;c__Gammaproteobacteria;o__Vibrionales;f__Vibrionaceae;g__Vibrio
map02010	K19228	-	H.4.24h_5813	k__Bacteria;p__Proteobacteria;c__Gammaproteobacteria;o__Vibrionales;f__Vibrionaceae;g__Vibrio
map02010	K02042	-	H.4.24h_5964	k__Bacteria;p__Proteobacteria;c__Gammaproteobacteria;o__Alteromonadales;f__Shewanellaceae;g__Shewanella;s__Shewanella denitrificans
map02010	K19226	-	H.4.24h_676	k__Bacteria;p__Proteobacteria;c__Gammaproteobacteria;o__Vibrionales;f__Vibrionaceae;g__Vibrio;s__Vibrio ponticus
map02010	K02072	-	H.4.24h_7258	k__Bacteria;p__Proteobacteria;c__Gammaproteobacteria;o__Vibrionales;f__Vibrionaceae;g__Vibrio
map02010	K11085	3.6.3.-	H.4.24h_7445	k__Bacteria;p__Proteobacteria;c__Gammaproteobacteria;o__Vibrionales;f__Vibrionaceae;g__Vibrio
map02010	K02037	-	H.4.24h_7496	k__Bacteria;p__Proteobacteria;c__Gammaproteobacteria;o__Vibrionales;f__Vibrionaceae;g__Vibrio
map02010	K12541	-	H.4.24h_7564	k__Bacteria;p__Proteobacteria;c__Gammaproteobacteria;o__Vibrionales;f__Vibrionaceae;g__Vibrio
map02010	K15580	-	H.4.24h_76	k__Bacteria;p__Proteobacteria;c__Gammaproteobacteria;o__Vibrionales;f__Vibrionaceae;g__Vibrio
map02010	K16786	3.6.3.-	H.4.24h_7909	k__Bacteria;p__Proteobacteria;c__Gammaproteobacteria;o__Vibrionales;f__Vibrionaceae;g__Vibrio;s__Vibrio ponticus
map02010	K09811	-	H.4.24h_802	k__Bacteria;p__Proteobacteria;c__Gammaproteobacteria;o__Vibrionales;f__Vibrionaceae;g__Vibrio;s__Vibrio ponticus
map02010	K09808	-	H.4.24h_8433	k__Bacteria;p__Proteobacteria;c__Gammaproteobacteria;o__Vibrionales;f__Vibrionaceae;g__Vibrio
map02010	K02066	-	H.4.24h_8452	k__Bacteria;p__Proteobacteria;c__Gammaproteobacteria;o__Vibrionales;f__Vibrionaceae;g__Vibrio
map02010	K06858	-	H.4.24h_876	k__Bacteria;p__Proteobacteria;c__Gammaproteobacteria;o__Vibrionales;f__Vibrionaceae;g__Vibrio
map02010	K09815	-	H.4.24h_8867	k__Bacteria;p__Proteobacteria;c__Gammaproteobacteria;o__Vibrionales;f__Vibrionaceae;g__Vibrio
map02010	K16013	-	H.4.24h_9254	k__Bacteria;p__Proteobacteria;c__Gammaproteobacteria;o__Vibrionales;f__Vibrionaceae;g__Vibrio;s__Vibrio ponticus
map02010	K12541	-	H.4.24h_9313	k__Bacteria;p__Proteobacteria;c__Gammaproteobacteria;o__Vibrionales;f__Vibrionaceae;g__Vibrio
map02010	K02065	-	H.4.24h_9400	k__Bacteria;p__Proteobacteria;c__Gammaproteobacteria;o__Vibrionales;f__Vibrionaceae;g__Vibrio;s__Vibrio sp. PID17_43
map02010	K02040	-	H.4.24h_9475	k__Bacteria;p__Proteobacteria;c__Gammaproteobacteria;o__Vibrionales;f__Vibrionaceae;g__Vibrio
map02010	K09808	-	H.4.24h_9492	k__Bacteria;p__Proteobacteria;c__Gammaproteobacteria;o__Vibrionales;f__Vibrionaceae;g__Vibrio
map02010	K15580	-	H.4.72h_3772	k__Bacteria;p__Planctomycetes;c__Planctomycetia;o__Candidatus Brocadiales;f__Candidatus Brocadiaceae;g__Candidatus Scalindua;s__Candidatus Scalindua brodae
map02010	K09810	3.6.3.-	H.4.72h_4088	k__Bacteria
map02010	K13895	-	H.4.72h_4167	k__Bacteria;p__Lentisphaerae;c__Lentisphaeria;o__Lentisphaerales;f__Lentisphaeraceae;g__Lentisphaera;s__Lentisphaera araneosa
map02010	K09691	-	H.4.72h_4652	k__Bacteria
map02010	K16786	3.6.3.-	H.4.72h_4723	k__Bacteria;p__Candidatus Cloacimonetes;c__Unclassified;o__Unclassified;f__Unclassified;g__Unclassified;s__Candidatus Cloacimonetes bacterium
map02010	K02038	-	H.4.72h_4730	k__Bacteria;p__Kiritimatiellaeota;c__Kiritimatiellae;o__Kiritimatiellales;f__Kiritimatiellaceae;g__Kiritimatiella;s__Kiritimatiella glycovorans
map02010	K02036	3.6.3.27	H.4.72h_4731	k__Bacteria;p__Chlorobi;c__Chlorobia;o__Chlorobiales;f__Chlorobiaceae
map02010	K02066	-	H.4.72h_4784	k__Bacteria;p__Lentisphaerae;c__Unclassified;o__Unclassified;f__Unclassified;g__Unclassified;s__Lentisphaerae bacterium GWF2_52_8
map02010	K15581	-	H.4.72h_6242	k__Bacteria;p__Planctomycetes
map02010	K02038	-	H.4.72h_6528	k__Bacteria;p__Kiritimatiellaeota;c__Kiritimatiellae;o__Kiritimatiellales;f__Kiritimatiellaceae;g__Kiritimatiella;s__Kiritimatiella glycovorans
map02010	K10823	-	H.4.72h_662	Unclassified
map02010	K16785	-	H.4.72h_6838	k__Bacteria
map02010	K02011	-	H.4.72h_7157	k__Bacteria;p__Firmicutes
map02010	K15582	-	H.4.72h_8647	k__Bacteria
map02010	K02040	-	H.5.72h_1805	k__Bacteria;p__Proteobacteria;c__Gammaproteobacteria;o__Vibrionales;f__Vibrionaceae;g__Vibrio;s__Vibrio rotiferianus
map02010	K09810	3.6.3.-	H.5.72h_3179	k__Bacteria;p__Bacteroidetes;c__Flavobacteriia;o__Flavobacteriales;f__Flavobacteriaceae;g__Tenacibaculum;s__Tenacibaculum maritimum
map02010	K11707	-	H.5.72h_4483	k__Bacteria;p__Bacteroidetes;c__Flavobacteriia;o__Flavobacteriales;f__Flavobacteriaceae;g__Tenacibaculum;s__Tenacibaculum maritimum
map02010	K11710	-	H.5.72h_4484	k__Bacteria;p__Bacteroidetes;c__Flavobacteriia;o__Flavobacteriales;f__Flavobacteriaceae;g__Tenacibaculum;s__Tenacibaculum maritimum
map02010	K09808	-	H.6.72h_10688	k__Bacteria;p__Bacteroidetes;c__Flavobacteriia;o__Flavobacteriales;f__Flavobacteriaceae;g__Tenacibaculum;s__Tenacibaculum maritimum
map02010	K02013	3.6.3.34	H.6.72h_1154	k__Bacteria;p__Proteobacteria;c__Gammaproteobacteria;o__Vibrionales;f__Vibrionaceae;g__Vibrio
map02010	K11709	-	H.6.72h_2072	k__Bacteria;p__Bacteroidetes;c__Flavobacteriia;o__Flavobacteriales;f__Flavobacteriaceae;g__Tenacibaculum;s__Tenacibaculum maritimum
map02010	K11708	-	H.6.72h_2073	k__Bacteria;p__Bacteroidetes;c__Flavobacteriia;o__Flavobacteriales;f__Flavobacteriaceae;g__Tenacibaculum;s__Tenacibaculum maritimum
map02010	K18889	-	H.6.72h_2528	k__Bacteria;p__Bacteroidetes;c__Flavobacteriia;o__Flavobacteriales;f__Flavobacteriaceae;g__Tenacibaculum;s__Tenacibaculum maritimum
map02010	K02066	-	H.6.72h_3461	k__Bacteria;p__Bacteroidetes;c__Flavobacteriia;o__Flavobacteriales;f__Flavobacteriaceae;g__Tenacibaculum;s__Tenacibaculum maritimum
map02010	K02065	-	H.6.72h_3462	k__Bacteria;p__Bacteroidetes;c__Flavobacteriia;o__Flavobacteriales;f__Flavobacteriaceae;g__Tenacibaculum;s__Tenacibaculum maritimum
map02010	K09808	-	H.6.72h_4940	k__Bacteria;p__Bacteroidetes;c__Flavobacteriia;o__Flavobacteriales;f__Flavobacteriaceae;g__Tenacibaculum;s__Tenacibaculum maritimum
map02010	K09811	-	H.6.72h_4943	k__Bacteria;p__Bacteroidetes;c__Flavobacteriia;o__Flavobacteriales;f__Flavobacteriaceae;g__Tenacibaculum;s__Tenacibaculum maritimum
map02010	K09812	-	H.6.72h_6206	k__Bacteria;p__Bacteroidetes;c__Flavobacteriia;o__Flavobacteriales;f__Flavobacteriaceae;g__Tenacibaculum;s__Tenacibaculum maritimum
map02010	K18890	-	H.6.72h_6522	k__Bacteria;p__Bacteroidetes;c__Flavobacteriia;o__Flavobacteriales;f__Flavobacteriaceae;g__Tenacibaculum;s__Tenacibaculum maritimum
map02010	K02015	-	H.6.72h_7784	k__Bacteria;p__Bacteroidetes;c__Flavobacteriia;o__Flavobacteriales;f__Flavobacteriaceae;g__Tenacibaculum;s__Tenacibaculum maritimum
map02010	K02013	3.6.3.34	H.6.72h_7785	k__Bacteria;p__Bacteroidetes;c__Flavobacteriia;o__Flavobacteriales;f__Flavobacteriaceae;g__Tenacibaculum;s__Tenacibaculum maritimum
map02010	K06073	-	H.6.72h_8312	k__Bacteria;p__Proteobacteria;c__Gammaproteobacteria;o__Vibrionales;f__Vibrionaceae;g__Vibrio
map02010	K09808	-	H.6.72h_8822	k__Bacteria;p__Proteobacteria;c__Gammaproteobacteria;o__Vibrionales;f__Vibrionaceae;g__Vibrio;s__Vibrio ponticus
map02010	K06861	3.6.3.-	H.6.72h_9001	k__Bacteria;p__Bacteroidetes;c__Flavobacteriia;o__Flavobacteriales;f__Flavobacteriaceae;g__Tenacibaculum;s__Tenacibaculum maritimum
map02010	K11085	3.6.3.-	H.6.72h_9523	k__Bacteria;p__Bacteroidetes;c__Flavobacteriia;o__Flavobacteriales;f__Flavobacteriaceae;g__Tenacibaculum;s__Tenacibaculum maritimum
map02010	K02067	-	H.6.72h_989	k__Bacteria;p__Bacteroidetes;c__Flavobacteriia;o__Flavobacteriales;f__Flavobacteriaceae;g__Tenacibaculum;s__Tenacibaculum maritimum
map02010	K02016	-	H.6.72h_998	k__Bacteria;p__Bacteroidetes;c__Flavobacteriia;o__Flavobacteriales;f__Flavobacteriaceae;g__Tenacibaculum;s__Tenacibaculum maritimum
map02010	K11085	3.6.3.-	L.1.72h_186	k__Bacteria;p__Bacteroidetes;c__Flavobacteriia;o__Flavobacteriales;f__Flavobacteriaceae;g__Tenacibaculum;s__Tenacibaculum maritimum
map02010	K07091	-	L.1.72h_2440	k__Bacteria;p__Bacteroidetes;c__Flavobacteriia;o__Flavobacteriales;f__Flavobacteriaceae;g__Tenacibaculum;s__Tenacibaculum maritimum
map02010	K11720	-	L.1.72h_3733	k__Bacteria;p__Bacteroidetes;c__Flavobacteriia;o__Flavobacteriales;f__Flavobacteriaceae;g__Tenacibaculum;s__Tenacibaculum maritimum
map02010	K10440	-	L.3.24h_1912	k__Bacteria;p__Fusobacteria;c__Fusobacteriia;o__Fusobacteriales;f__Fusobacteriaceae;g__Cetobacterium
map02010	K02065	-	L.3.72h_559	k__Bacteria;p__Spirochaetes;c__Spirochaetia;o__Brevinematales;f__Brevinemataceae;g__Brevinema;s__Brevinema andersonii
map02010	K10540	-	L.4.72h_413	k__Bacteria;p__Spirochaetes;c__Spirochaetia;o__Brevinematales;f__Brevinemataceae;g__Brevinema;s__Brevinema andersonii
map02010	K11072	3.6.3.31	M.6.24h_1020	k__Bacteria;p__Spirochaetes;c__Spirochaetia;o__Brevinematales;f__Brevinemataceae;g__Brevinema;s__Brevinema andersonii
map02010	K10542	3.6.3.17	M.6.24h_1404	k__Bacteria;p__Spirochaetes;c__Spirochaetia;o__Brevinematales;f__Brevinemataceae;g__Brevinema;s__Brevinema andersonii
map02010	K10541	-	M.6.24h_1405	k__Bacteria;p__Spirochaetes;c__Spirochaetia;o__Brevinematales;f__Brevinemataceae;g__Brevinema;s__Brevinema andersonii
map02010	K06861	3.6.3.-	M.6.24h_1411	k__Bacteria;p__Spirochaetes;c__Spirochaetia;o__Brevinematales;f__Brevinemataceae;g__Brevinema;s__Brevinema andersonii
map02010	K02012	-	M.6.24h_1492	k__Bacteria;p__Firmicutes;c__Bacilli;o__Bacillales;f__Planococcaceae
map02010	K10441	3.6.3.17	M.6.24h_1700	k__Bacteria;p__Firmicutes;c__Clostridia;o__Clostridiales;f__Clostridiaceae;g__Caldisalinibacter;s__Caldisalinibacter kiritimatiensis
map02010	K06726	5.4.99.62	M.6.24h_1701	k__Bacteria;p__Firmicutes;c__Clostridia;o__Clostridiales;f__Peptococcaceae;g__Unclassified;s__Peptococcaceae bacterium 1109
map02010	K09693	3.6.3.40	M.6.24h_2132	k__Bacteria;p__Spirochaetes;c__Spirochaetia;o__Brevinematales;f__Brevinemataceae;g__Brevinema;s__Brevinema andersonii
map02010	K11071	-	M.6.24h_2218	k__Bacteria;p__Spirochaetes;c__Spirochaetia;o__Brevinematales;f__Brevinemataceae;g__Brevinema;s__Brevinema andersonii
map02010	K02010	3.6.3.30	M.6.24h_2302	k__Bacteria;p__Firmicutes;c__Bacilli;o__Bacillales;f__Planococcaceae;g__Jeotgalibacillus;s__Jeotgalibacillus campisalis
map02010	K11072	3.6.3.31	M.6.24h_2367	k__Bacteria
map02010	K02013	3.6.3.34	M.6.24h_237	k__Bacteria
map02010	K02015	-	M.6.24h_238	k__Bacteria;p__Firmicutes;c__Clostridia;o__Clostridiales;f__Unclassified;g__Epulopiscium
map02010	K02015	-	M.6.24h_239	k__Bacteria;p__Proteobacteria;c__Gammaproteobacteria;o__Alteromonadales;f__Ferrimonadaceae;g__Ferrimonas;s__Ferrimonas senticii
map02010	K03523	-	M.6.24h_2476	k__Bacteria;p__candidate division Zixibacteria;c__Unclassified;o__Unclassified;f__Unclassified;g__Unclassified
map02010	K02036	3.6.3.27	M.6.24h_2609	k__Bacteria;p__Spirochaetes;c__Spirochaetia;o__Brevinematales;f__Brevinemataceae;g__Brevinema;s__Brevinema andersonii
map02010	K15554	-	M.6.24h_2709	k__Bacteria;p__Spirochaetes;c__Spirochaetia;o__Brevinematales;f__Brevinemataceae;g__Brevinema;s__Brevinema andersonii
map02010	K15553	-	M.6.24h_2711	k__Bacteria;p__Spirochaetes;c__Spirochaetia;o__Brevinematales;f__Brevinemataceae;g__Brevinema;s__Brevinema andersonii
map02010	K15553	-	M.6.24h_2712	k__Bacteria;p__Spirochaetes;c__Spirochaetia;o__Brevinematales;f__Brevinemataceae;g__Brevinema;s__Brevinema andersonii
map02010	K02013	3.6.3.34	M.6.24h_2740	k__Bacteria;p__Firmicutes;c__Clostridia;o__Clostridiales;f__Unclassified;g__Epulopiscium;s__Epulopiscium sp. AS2M-Bin001
map02010	K02065	-	M.6.24h_3139	k__Bacteria;p__Spirochaetes;c__Spirochaetia;o__Brevinematales;f__Brevinemataceae;g__Brevinema;s__Brevinema andersonii
map02010	K10440	-	M.6.24h_3156	k__Bacteria
map02010	K10441	3.6.3.17	M.6.24h_3158	k__Bacteria
map02010	K11069	-	M.6.24h_3302	k__Bacteria;p__Spirochaetes;c__Spirochaetia;o__Brevinematales;f__Brevinemataceae;g__Brevinema;s__Brevinema andersonii
map02010	K02038	-	M.6.24h_3558	k__Bacteria;p__Spirochaetes;c__Spirochaetia;o__Brevinematales;f__Brevinemataceae;g__Brevinema;s__Brevinema andersonii
map02010	K02036	3.6.3.27	M.6.24h_3559	k__Bacteria;p__Spirochaetes;c__Spirochaetia;o__Brevinematales;f__Brevinemataceae;g__Brevinema;s__Brevinema andersonii
map02010	K02016	-	M.6.24h_3582	k__Bacteria;p__Firmicutes;c__Clostridia;o__Clostridiales;f__Unclassified;g__Epulopiscium;s__Epulopiscium sp. Nele67-Bin004
map02010	K02040	-	M.6.24h_380	k__Bacteria;p__Spirochaetes;c__Spirochaetia;o__Brevinematales;f__Brevinemataceae;g__Brevinema;s__Brevinema andersonii
map02010	K11070	-	M.6.24h_410	k__Bacteria;p__Spirochaetes;c__Spirochaetia;o__Brevinematales;f__Brevinemataceae;g__Brevinema;s__Brevinema andersonii
map02010	K10439	-	M.6.24h_445	k__Bacteria;p__Firmicutes;c__Clostridia;o__Clostridiales;f__Clostridiaceae;g__Caldisalinibacter;s__Caldisalinibacter kiritimatiensis
map02010	K10440	-	M.6.24h_446	k__Bacteria;p__Firmicutes;c__Clostridia;o__Clostridiales
map02010	K10439	-	M.6.24h_613	k__Bacteria;p__Fusobacteria;c__Fusobacteriia;o__Fusobacteriales;f__Leptotrichiaceae;g__Leptotrichia;s__Leptotrichia sp. oral taxon 879
map02010	K10440	-	M.6.24h_614	k__Bacteria;p__Fusobacteria;c__Fusobacteriia;o__Fusobacteriales;f__Leptotrichiaceae;g__Leptotrichia
map02010	K11072	3.6.3.31	C.2.72h_1003	k__Bacteria;p__Spirochaetes;c__Spirochaetia;o__Brevinematales;f__Brevinemataceae;g__Brevinema;s__Brevinema andersonii
map02010	K10440	-	C.2.72h_1628	k__Bacteria;p__Firmicutes;c__Clostridia;o__Clostridiales
map02010	K10441	3.6.3.17	C.2.72h_928	k__Bacteria
map02020	K07663	-	H.1.24h_1066	k__Bacteria;p__Proteobacteria;c__Gammaproteobacteria;o__Vibrionales;f__Vibrionaceae;g__Vibrio;s__Vibrio alginolyticus
map02020	K00245	1.3.5.4	H.1.24h_1157	k__Bacteria;p__Proteobacteria;c__Gammaproteobacteria;o__Vibrionales;f__Vibrionaceae;g__Vibrio
map02020	K00246	-	H.1.24h_1158	k__Bacteria;p__Proteobacteria;c__Gammaproteobacteria;o__Vibrionales;f__Vibrionaceae;g__Vibrio
map02020	K00247	-	H.1.24h_1159	k__Bacteria;p__Proteobacteria;c__Gammaproteobacteria;o__Vibrionales;f__Vibrionaceae;g__Vibrio
map02020	K07662	-	H.1.24h_1171	k__Bacteria;p__Proteobacteria;c__Gammaproteobacteria;o__Vibrionales;f__Vibrionaceae;g__Vibrio
map02020	K07640	2.7.13.3	H.1.24h_1172	k__Bacteria;p__Proteobacteria;c__Gammaproteobacteria;o__Vibrionales;f__Vibrionaceae;g__Vibrio
map02020	K07793	-	H.1.24h_1269	k__Bacteria;p__Proteobacteria;c__Gammaproteobacteria;o__Vibrionales;f__Vibrionaceae;g__Vibrio
map02020	K07794	-	H.1.24h_1270	k__Bacteria;p__Proteobacteria;c__Gammaproteobacteria;o__Vibrionales;f__Vibrionaceae;g__Vibrio
map02020	K07795	-	H.1.24h_1271	k__Bacteria;p__Proteobacteria;c__Gammaproteobacteria;o__Vibrionales;f__Vibrionaceae;g__Vibrio
map02020	K02406	-	H.1.24h_1295	k__Bacteria;p__Proteobacteria;c__Gammaproteobacteria;o__Vibrionales;f__Vibrionaceae;g__Vibrio
map02020	K10941	-	H.1.24h_1301	k__Bacteria;p__Proteobacteria;c__Gammaproteobacteria;o__Vibrionales;f__Vibrionaceae;g__Vibrio
map02020	K10943	-	H.1.24h_1304	k__Bacteria;p__Proteobacteria;c__Gammaproteobacteria;o__Vibrionales;f__Vibrionaceae;g__Vibrio
map02020	K02405	-	H.1.24h_1324	k__Bacteria;p__Proteobacteria;c__Gammaproteobacteria;o__Vibrionales;f__Vibrionaceae;g__Vibrio
map02020	K03413	-	H.1.24h_1325	k__Bacteria;p__Proteobacteria;c__Gammaproteobacteria;o__Vibrionales;f__Vibrionaceae;g__Vibrio
map02020	K03407	2.7.13.3	H.1.24h_1327	k__Bacteria;p__Proteobacteria;c__Gammaproteobacteria;o__Vibrionales;f__Vibrionaceae;g__Vibrio
map02020	K03412	3.1.1.61,3.5.1.44	H.1.24h_1328	k__Bacteria;p__Proteobacteria;c__Gammaproteobacteria;o__Vibrionales;f__Vibrionaceae;g__Vibrio
map02020	K00990	2.7.7.59	H.1.24h_1395	k__Bacteria;p__Proteobacteria;c__Gammaproteobacteria;o__Vibrionales;f__Vibrionaceae;g__Vibrio
map02020	K04751	-	H.1.24h_1417	k__Bacteria;p__Proteobacteria;c__Gammaproteobacteria;o__Vibrionales;f__Vibrionaceae;g__Vibrio
map02020	K02406	-	H.1.24h_1457	k__Bacteria;p__Proteobacteria;c__Gammaproteobacteria;o__Vibrionales;f__Vibrionaceae;g__Vibrio
map02020	K00626	2.3.1.9	H.1.24h_1663	k__Bacteria;p__Proteobacteria;c__Gammaproteobacteria;o__Vibrionales;f__Vibrionaceae;g__Vibrio
map02020	K00425	1.10.3.14	H.1.24h_1674	k__Bacteria;p__Proteobacteria;c__Gammaproteobacteria;o__Vibrionales;f__Vibrionaceae;g__Vibrio
map02020	K00426	1.10.3.14	H.1.24h_1675	k__Bacteria;p__Proteobacteria;c__Gammaproteobacteria;o__Vibrionales;f__Vibrionaceae;g__Vibrio
map02020	K03406	-	H.1.24h_1798	k__Bacteria;p__Proteobacteria;c__Gammaproteobacteria;o__Vibrionales;f__Vibrionaceae;g__Vibrio
map02020	K03406	-	H.1.24h_1805	k__Bacteria;p__Proteobacteria;c__Gammaproteobacteria;o__Vibrionales;f__Vibrionaceae;g__Vibrio;s__Vibrio alginolyticus
map02020	K07685	-	H.1.24h_1813	k__Bacteria;p__Proteobacteria;c__Gammaproteobacteria;o__Vibrionales;f__Vibrionaceae;g__Vibrio
map02020	K07674	2.7.13.3	H.1.24h_1814	k__Bacteria;p__Proteobacteria;c__Gammaproteobacteria;o__Vibrionales;f__Vibrionaceae;g__Vibrio
map02020	K02556	-	H.1.24h_182	k__Bacteria;p__Proteobacteria;c__Gammaproteobacteria;o__Vibrionales;f__Vibrionaceae;g__Vibrio
map02020	K00626	2.3.1.9	H.1.24h_1823	k__Bacteria;p__Proteobacteria;c__Gammaproteobacteria;o__Vibrionales;f__Vibrionaceae;g__Vibrio
map02020	K10909	2.7.13.3,3.1.3.-	H.1.24h_1840	k__Bacteria;p__Proteobacteria;c__Gammaproteobacteria;o__Vibrionales;f__Vibrionaceae;g__Vibrio
map02020	K10910	-	H.1.24h_1841	k__Bacteria;p__Proteobacteria;c__Gammaproteobacteria;o__Vibrionales;f__Vibrionaceae;g__Vibrio
map02020	K07661	-	H.1.24h_1882	k__Bacteria;p__Proteobacteria;c__Gammaproteobacteria;o__Vibrionales;f__Vibrionaceae;g__Vibrio
map02020	K07639	2.7.13.3	H.1.24h_1883	k__Bacteria;p__Proteobacteria;c__Gammaproteobacteria;o__Vibrionales;f__Vibrionaceae;g__Vibrio
map02020	K00412	-	H.1.24h_1892	k__Eukaryota;p__Blastocladiomycota;c__Blastocladiomycetes;o__Blastocladiales;f__Blastocladiaceae;g__Blastocladiella;s__Blastocladiella emersonii
map02020	K03406	-	H.1.24h_1904	k__Bacteria;p__Proteobacteria;c__Gammaproteobacteria;o__Vibrionales;f__Vibrionaceae;g__Vibrio
map02020	K07688	-	H.1.24h_2066	k__Bacteria;p__Proteobacteria;c__Gammaproteobacteria;o__Vibrionales;f__Vibrionaceae;g__Vibrio
map02020	K07679	2.7.13.3	H.1.24h_2068	k__Bacteria;p__Proteobacteria;c__Gammaproteobacteria;o__Vibrionales;f__Vibrionaceae;g__Vibrio
map02020	K19610	-	H.1.24h_2095	k__Bacteria;p__Proteobacteria;c__Gammaproteobacteria;o__Vibrionales;f__Vibrionaceae;g__Vibrio
map02020	K07647	2.7.13.3	H.1.24h_2097	k__Bacteria;p__Proteobacteria;c__Gammaproteobacteria;o__Vibrionales;f__Vibrionaceae;g__Vibrio
map02020	K00404	1.9.3.1	H.1.24h_2213	k__Bacteria;p__Proteobacteria;c__Gammaproteobacteria;o__Vibrionales;f__Vibrionaceae;g__Vibrio
map02020	K03406	-	H.1.24h_2312	k__Bacteria;p__Proteobacteria;c__Gammaproteobacteria;o__Vibrionales;f__Vibrionaceae;g__Vibrio
map02020	K02040	-	H.1.24h_2452	k__Bacteria;p__Proteobacteria;c__Gammaproteobacteria;o__Vibrionales;f__Vibrionaceae;g__Vibrio
map02020	K03406	-	H.1.24h_2453	k__Bacteria;p__Proteobacteria;c__Gammaproteobacteria;o__Vibrionales;f__Vibrionaceae;g__Vibrio
map02020	K03406	-	H.1.24h_2485	k__Bacteria;p__Proteobacteria;c__Gammaproteobacteria;o__Vibrionales;f__Vibrionaceae;g__Vibrio
map02020	K10125	2.7.13.3	H.1.24h_2528	k__Bacteria;p__Proteobacteria;c__Gammaproteobacteria;o__Vibrionales;f__Vibrionaceae;g__Vibrio
map02020	K10126	-	H.1.24h_2529	k__Bacteria;p__Proteobacteria;c__Gammaproteobacteria;o__Vibrionales;f__Vibrionaceae;g__Vibrio
map02020	K11690	-	H.1.24h_2531	k__Bacteria;p__Proteobacteria;c__Gammaproteobacteria;o__Vibrionales;f__Vibrionaceae;g__Vibrio
map02020	K11689	-	H.1.24h_2532	k__Bacteria;p__Proteobacteria;c__Gammaproteobacteria;o__Vibrionales;f__Vibrionaceae;g__Vibrio
map02020	K11688	-	H.1.24h_2533	k__Bacteria;p__Proteobacteria;c__Gammaproteobacteria;o__Vibrionales;f__Vibrionaceae;g__Vibrio
map02020	K13041	-	H.1.24h_2670	k__Bacteria;p__Proteobacteria;c__Gammaproteobacteria;o__Vibrionales;f__Vibrionaceae;g__Vibrio
map02020	K13040	2.7.13.3	H.1.24h_2671	k__Bacteria;p__Proteobacteria;c__Gammaproteobacteria;o__Vibrionales;f__Vibrionaceae;g__Vibrio
map02020	K08358	-	H.1.24h_2672	k__Bacteria;p__Proteobacteria;c__Gammaproteobacteria;o__Vibrionales;f__Vibrionaceae;g__Vibrio
map02020	K08359	-	H.1.24h_2673	k__Bacteria;p__Proteobacteria;c__Gammaproteobacteria;o__Vibrionales;f__Vibrionaceae;g__Vibrio
map02020	K08357	-	H.1.24h_2674	k__Bacteria;p__Proteobacteria;c__Gammaproteobacteria;o__Vibrionales;f__Vibrionaceae;g__Vibrio
map02020	K03415	-	H.1.24h_2696	k__Bacteria;p__Proteobacteria;c__Gammaproteobacteria;o__Vibrionales;f__Vibrionaceae;g__Vibrio
map02020	K03406	-	H.1.24h_2772	k__Bacteria;p__Proteobacteria;c__Gammaproteobacteria;o__Vibrionales;f__Vibrionaceae;g__Vibrio
map02020	K03406	-	H.1.24h_2886	k__Bacteria;p__Proteobacteria;c__Gammaproteobacteria;o__Vibrionales;f__Vibrionaceae;g__Vibrio
map02020	K10911	-	H.1.24h_3107	k__Bacteria;p__Proteobacteria;c__Gammaproteobacteria;o__Vibrionales;f__Vibrionaceae;g__Vibrio
map02020	K10912	-	H.1.24h_3108	k__Bacteria;p__Proteobacteria;c__Gammaproteobacteria;o__Vibrionales;f__Vibrionaceae;g__Vibrio
map02020	K03406	-	H.1.24h_3289	k__Bacteria;p__Proteobacteria;c__Gammaproteobacteria;o__Vibrionales;f__Vibrionaceae;g__Vibrio
map02020	K10126	-	H.1.24h_3332	k__Bacteria;p__Proteobacteria;c__Gammaproteobacteria;o__Vibrionales;f__Vibrionaceae;g__Vibrio
map02020	K10125	2.7.13.3	H.1.24h_3333	k__Bacteria;p__Proteobacteria;c__Gammaproteobacteria;o__Vibrionales;f__Vibrionaceae;g__Vibrio
map02020	K07792	-	H.1.24h_3399	k__Bacteria;p__Proteobacteria;c__Gammaproteobacteria;o__Vibrionales;f__Vibrionaceae;g__Vibrio
map02020	K07783	-	H.1.24h_3413	k__Bacteria;p__Proteobacteria;c__Gammaproteobacteria;o__Vibrionales;f__Vibrionaceae;g__Vibrio
map02020	K07686	-	H.1.24h_3416	k__Bacteria;p__Proteobacteria;c__Gammaproteobacteria;o__Vibrionales;f__Vibrionaceae;g__Vibrio
map02020	K10914	-	H.1.24h_3709	k__Bacteria;p__Proteobacteria;c__Gammaproteobacteria;o__Vibrionales;f__Vibrionaceae;g__Vibrio
map02020	K10126	-	H.1.24h_3771	k__Bacteria;p__Proteobacteria;c__Gammaproteobacteria;o__Vibrionales;f__Vibrionaceae;g__Vibrio
map02020	K07662	-	H.1.24h_3807	k__Bacteria;p__Proteobacteria;c__Gammaproteobacteria;o__Vibrionales;f__Vibrionaceae;g__Vibrio
map02020	K00426	1.10.3.14	H.1.24h_3829	k__Bacteria;p__Proteobacteria;c__Gammaproteobacteria;o__Vibrionales;f__Vibrionaceae;g__Vibrio
map02020	K00425	1.10.3.14	H.1.24h_3830	k__Bacteria;p__Proteobacteria;c__Gammaproteobacteria;o__Vibrionales;f__Vibrionaceae;g__Vibrio
map02020	K03563	-	H.1.24h_385	k__Bacteria;p__Proteobacteria;c__Gammaproteobacteria;o__Vibrionales;f__Vibrionaceae;g__Vibrio
map02020	K02398	-	H.1.24h_3899	k__Bacteria;p__Proteobacteria;c__Gammaproteobacteria;o__Vibrionales;f__Vibrionaceae;g__Vibrio
map02020	K07678	2.7.13.3	H.1.24h_405	k__Bacteria;p__Proteobacteria;c__Gammaproteobacteria;o__Vibrionales;f__Vibrionaceae;g__Vibrio
map02020	K03406	-	H.1.24h_4060	k__Bacteria;p__Proteobacteria;c__Gammaproteobacteria;o__Vibrionales;f__Vibrionaceae;g__Vibrio
map02020	K03406	-	H.1.24h_4069	k__Bacteria;p__Proteobacteria;c__Gammaproteobacteria;o__Vibrionales;f__Vibrionaceae;g__Vibrio
map02020	K03533	-	H.1.24h_4399	k__Bacteria;p__Proteobacteria;c__Gammaproteobacteria;o__Vibrionales;f__Vibrionaceae;g__Vibrio
map02020	K00426	1.10.3.14	H.1.24h_4420	k__Bacteria;p__Proteobacteria;c__Gammaproteobacteria;o__Vibrionales;f__Vibrionaceae;g__Vibrio
map02020	K00426	1.10.3.14	H.1.24h_4444	k__Bacteria;p__Proteobacteria;c__Gammaproteobacteria;o__Vibrionales;f__Vibrionaceae;g__Vibrio
map02020	K00425	1.10.3.14	H.1.24h_4445	k__Bacteria;p__Proteobacteria;c__Gammaproteobacteria;o__Vibrionales;f__Vibrionaceae;g__Vibrio
map02020	K03406	-	H.1.24h_4448	k__Bacteria;p__Proteobacteria;c__Gammaproteobacteria;o__Vibrionales;f__Vibrionaceae;g__Vibrio
map02020	K03406	-	H.1.24h_4458	k__Bacteria;p__Proteobacteria;c__Gammaproteobacteria;o__Vibrionales;f__Vibrionaceae;g__Vibrio
map02020	K03532	-	H.1.24h_4517	k__Bacteria;p__Proteobacteria;c__Gammaproteobacteria;o__Vibrionales;f__Vibrionaceae;g__Vibrio
map02020	K07811	1.7.2.3	H.1.24h_4518	k__Bacteria;p__Proteobacteria;c__Gammaproteobacteria;o__Vibrionales;f__Vibrionaceae;g__Vibrio
map02020	K00027	1.1.1.38	H.1.24h_4600	k__Bacteria;p__Proteobacteria;c__Gammaproteobacteria;o__Vibrionales;f__Vibrionaceae;g__Vibrio
map02020	K01113	3.1.3.1	H.1.24h_4603	k__Bacteria;p__Proteobacteria;c__Gammaproteobacteria;o__Vibrionales;f__Vibrionaceae;g__Vibrio
map02020	K02556	-	H.1.24h_4857	k__Bacteria;p__Proteobacteria;c__Gammaproteobacteria;o__Vibrionales;f__Vibrionaceae;g__Vibrio
map02020	K02406	-	H.1.24h_4865	k__Bacteria;p__Proteobacteria;c__Gammaproteobacteria;o__Vibrionales;f__Vibrionaceae;g__Vibrio
map02020	K03415	-	H.1.24h_4966	k__Bacteria;p__Proteobacteria;c__Gammaproteobacteria;o__Vibrionales;f__Vibrionaceae;g__Vibrio;s__Vibrio alginolyticus
map02020	K07688	-	H.1.24h_4967	k__Bacteria;p__Proteobacteria;c__Gammaproteobacteria;o__Vibrionales;f__Vibrionaceae;g__Vibrio
map02020	K03406	-	H.1.24h_5039	k__Bacteria;p__Proteobacteria;c__Gammaproteobacteria;o__Vibrionales;f__Vibrionaceae;g__Vibrio
map02020	K07787	-	H.1.24h_516	k__Bacteria;p__Proteobacteria;c__Gammaproteobacteria;o__Vibrionales;f__Vibrionaceae;g__Vibrio
map02020	K01077	3.1.3.1	H.1.24h_5162	k__Bacteria;p__Proteobacteria;c__Gammaproteobacteria;o__Vibrionales;f__Vibrionaceae;g__Vibrio
map02020	K07798	-	H.1.24h_517	k__Bacteria;p__Proteobacteria;c__Gammaproteobacteria;o__Vibrionales;f__Vibrionaceae;g__Vibrio
map02020	K03406	-	H.1.24h_542	k__Bacteria;p__Proteobacteria;c__Gammaproteobacteria;o__Vibrionales;f__Vibrionaceae;g__Vibrio
map02020	K07667	-	H.1.24h_5443	k__Bacteria;p__Proteobacteria;c__Gammaproteobacteria;o__Vibrionales;f__Vibrionaceae;g__Vibrio
map02020	K00626	2.3.1.9	H.1.24h_5611	k__Bacteria;p__Proteobacteria;c__Gammaproteobacteria;o__Vibrionales;f__Vibrionaceae;g__Vibrio
map02020	K03406	-	H.1.24h_5618	k__Bacteria;p__Proteobacteria;c__Gammaproteobacteria;o__Vibrionales;f__Vibrionaceae;g__Vibrio
map02020	K02040	-	H.1.24h_5645	k__Bacteria;p__Proteobacteria;c__Gammaproteobacteria;o__Vibrionales;f__Vibrionaceae;g__Vibrio;s__Vibrio alginolyticus
map02020	K03415	-	H.1.24h_5677	k__Bacteria;p__Proteobacteria;c__Gammaproteobacteria;o__Vibrionales;f__Vibrionaceae;g__Vibrio
map02020	K03406	-	H.1.24h_5712	k__Bacteria;p__Proteobacteria;c__Gammaproteobacteria;o__Vibrionales;f__Vibrionaceae;g__Vibrio;s__Vibrio alginolyticus
map02020	K02259	-	H.1.24h_573	k__Bacteria;p__Proteobacteria;c__Gammaproteobacteria;o__Vibrionales;f__Vibrionaceae;g__Vibrio
map02020	K07636	2.7.13.3	H.1.24h_5733	k__Bacteria;p__Proteobacteria;c__Gammaproteobacteria;o__Vibrionales;f__Vibrionaceae;g__Vibrio
map02020	K02040	-	H.1.24h_5734	k__Bacteria;p__Proteobacteria;c__Gammaproteobacteria;o__Vibrionales;f__Vibrionaceae;g__Vibrio
map02020	K03408	-	H.1.24h_5863	k__Bacteria;p__Proteobacteria;c__Gammaproteobacteria;o__Vibrionales;f__Vibrionaceae;g__Vibrio
map02020	K03406	-	H.1.24h_6045	k__Bacteria;p__Proteobacteria;c__Gammaproteobacteria;o__Vibrionales;f__Vibrionaceae;g__Vibrio
map02020	K02403	-	H.1.24h_6276	k__Bacteria;p__Proteobacteria;c__Gammaproteobacteria
map02020	K02402	-	H.1.24h_6277	k__Bacteria;p__Proteobacteria;c__Gammaproteobacteria
map02020	K02398	-	H.1.24h_6599	k__Bacteria;p__Proteobacteria;c__Gammaproteobacteria;o__Vibrionales;f__Vibrionaceae;g__Vibrio
map02020	K03415	-	H.1.24h_6601	k__Bacteria;p__Proteobacteria;c__Gammaproteobacteria;o__Vibrionales;f__Vibrionaceae;g__Vibrio
map02020	K00575	2.1.1.80	H.1.24h_6602	k__Bacteria;p__Proteobacteria;c__Gammaproteobacteria;o__Vibrionales;f__Vibrionaceae;g__Vibrio
map02020	K02406	-	H.1.24h_6614	k__Bacteria;p__Proteobacteria;c__Gammaproteobacteria;o__Vibrionales;f__Vibrionaceae;g__Vibrio
map02020	K03406	-	H.1.24h_6642	k__Bacteria;p__Proteobacteria;c__Gammaproteobacteria;o__Vibrionales;f__Vibrionaceae;g__Vibrio
map02020	K12340	-	H.1.24h_6645	k__Bacteria;p__Proteobacteria;c__Gammaproteobacteria;o__Vibrionales;f__Vibrionaceae;g__Vibrio
map02020	K04771	3.4.21.107	H.1.24h_6653	k__Bacteria;p__Proteobacteria;c__Gammaproteobacteria;o__Vibrionales;f__Vibrionaceae;g__Vibrio
map02020	K00412	-	H.1.24h_6659	k__Bacteria;p__Proteobacteria;c__Gammaproteobacteria;o__Vibrionales;f__Vibrionaceae;g__Vibrio
map02020	K00413	-	H.1.24h_6660	k__Bacteria;p__Proteobacteria;c__Gammaproteobacteria;o__Vibrionales;f__Vibrionaceae;g__Vibrio
map02020	K07648	2.7.13.3	H.1.24h_6705	k__Bacteria;p__Proteobacteria;c__Gammaproteobacteria;o__Vibrionales;f__Vibrionaceae;g__Vibrio
map02020	K07773	-	H.1.24h_6707	k__Bacteria;p__Proteobacteria;c__Gammaproteobacteria;o__Vibrionales;f__Vibrionaceae;g__Vibrio
map02020	K10913	-	H.1.24h_694	k__Bacteria;p__Proteobacteria;c__Gammaproteobacteria;o__Vibrionales;f__Vibrionaceae;g__Vibrio;s__Vibrio alginolyticus
map02020	K15850	2.7.13.3,3.1.3.-	H.1.24h_6968	k__Bacteria;p__Proteobacteria;c__Gammaproteobacteria;o__Vibrionales;f__Vibrionaceae;g__Vibrio
map02020	K10914	-	H.1.24h_6974	k__Bacteria;p__Proteobacteria;c__Gammaproteobacteria;o__Vibrionales;f__Vibrionaceae;g__Vibrio
map02020	K02650	-	H.1.24h_701	k__Bacteria;p__Proteobacteria;c__Gammaproteobacteria;o__Vibrionales;f__Vibrionaceae;g__Vibrio;s__Vibrio tasmaniensis
map02020	K00407	-	H.1.24h_7010	k__Bacteria;p__Proteobacteria;c__Gammaproteobacteria;o__Vibrionales;f__Vibrionaceae;g__Vibrio
map02020	K00406	-	H.1.24h_7011	k__Bacteria;p__Proteobacteria;c__Gammaproteobacteria;o__Vibrionales;f__Vibrionaceae;g__Vibrio
map02020	K03406	-	H.1.24h_7056	k__Bacteria;p__Proteobacteria;c__Gammaproteobacteria;o__Vibrionales;f__Vibrionaceae;g__Vibrio
map02020	K03413	-	H.1.24h_7130	k__Bacteria;p__Proteobacteria;c__Gammaproteobacteria;o__Vibrionales;f__Vibrionaceae;g__Vibrio
map02020	K02040	-	H.1.24h_7141	k__Bacteria;p__Proteobacteria;c__Gammaproteobacteria;o__Vibrionales;f__Vibrionaceae;g__Vibrio;s__Vibrio alginolyticus
map02020	K03406	-	H.1.24h_7271	k__Bacteria;p__Proteobacteria;c__Gammaproteobacteria;o__Vibrionales;f__Vibrionaceae;g__Vibrio
map02020	K03092	-	H.1.24h_762	k__Bacteria;p__Proteobacteria;c__Gammaproteobacteria;o__Vibrionales;f__Vibrionaceae;g__Vibrio
map02020	K03406	-	H.1.24h_839	k__Bacteria;p__Proteobacteria;c__Gammaproteobacteria;o__Vibrionales;f__Vibrionaceae;g__Vibrio;s__Vibrio alginolyticus
map02020	K07638	2.7.13.3	H.1.24h_866	k__Bacteria;p__Proteobacteria;c__Gammaproteobacteria;o__Vibrionales;f__Vibrionaceae;g__Vibrio
map02020	K07708	2.7.13.3	H.1.24h_904	k__Bacteria;p__Proteobacteria;c__Gammaproteobacteria;o__Vibrionales;f__Vibrionaceae;g__Vibrio;s__Vibrio alginolyticus
map02020	K07712	-	H.1.24h_905	k__Bacteria;p__Proteobacteria;c__Gammaproteobacteria;o__Vibrionales;f__Vibrionaceae;g__Vibrio
map02020	K03406	-	H.1.24h_975	k__Bacteria;p__Proteobacteria;c__Gammaproteobacteria;o__Vibrionales;f__Vibrionaceae;g__Vibrio;s__Vibrio alginolyticus
map02020	K03406	-	H.1.72h_10044	k__Bacteria;p__Proteobacteria;c__Gammaproteobacteria;o__Vibrionales;f__Vibrionaceae;g__Vibrio;s__Vibrio brasiliensis
map02020	K02406	-	H.1.72h_10292	k__Bacteria;p__Proteobacteria;c__Gammaproteobacteria;o__Vibrionales;f__Vibrionaceae;g__Vibrio
map02020	K00626	2.3.1.9	H.1.72h_10352	k__Bacteria;p__Proteobacteria;c__Gammaproteobacteria;o__Vibrionales;f__Vibrionaceae;g__Vibrio;s__Vibrio brasiliensis
map02020	K02556	-	H.1.72h_10436	k__Bacteria;p__Proteobacteria;c__Gammaproteobacteria;o__Alteromonadales;f__Shewanellaceae;g__Shewanella;s__Shewanella waksmanii
map02020	K07657	-	H.1.72h_10570	k__Bacteria;p__Lentisphaerae;c__Unclassified;o__Unclassified;f__Unclassified;g__Unclassified;s__Lentisphaerae bacterium GWF2_52_8
map02020	K07636	2.7.13.3	H.1.72h_10571	k__Bacteria;p__Proteobacteria;c__Deltaproteobacteria;o__Desulfobacterales;f__Unclassified;g__Unclassified
map02020	K07659	-	H.1.72h_10701	k__Bacteria;p__Proteobacteria;c__Gammaproteobacteria;o__Vibrionales;f__Vibrionaceae;g__Vibrio
map02020	K07638	2.7.13.3	H.1.72h_10702	k__Bacteria;p__Proteobacteria;c__Gammaproteobacteria;o__Vibrionales;f__Vibrionaceae;g__Vibrio;s__Vibrio europaeus
map02020	K03413	-	H.1.72h_10735	k__Bacteria;p__Proteobacteria;c__Gammaproteobacteria;o__Alteromonadales;f__Shewanellaceae;g__Shewanella;s__Shewanella waksmanii
map02020	K02406	-	H.1.72h_10743	k__Bacteria;p__Proteobacteria;c__Gammaproteobacteria;o__Vibrionales;f__Vibrionaceae;g__Vibrio;s__Vibrio ponticus
map02020	K03406	-	H.1.72h_10782	k__Bacteria;p__Proteobacteria;c__Gammaproteobacteria;o__Vibrionales;f__Vibrionaceae;g__Vibrio;s__Vibrio ponticus
map02020	K03406	-	H.1.72h_10824	k__Bacteria;p__Proteobacteria;c__Gammaproteobacteria;o__Vibrionales;f__Vibrionaceae;g__Vibrio
map02020	K00246	-	H.1.72h_10832	k__Bacteria;p__Proteobacteria;c__Gammaproteobacteria;o__Alteromonadales;f__Shewanellaceae;g__Shewanella;s__Shewanella waksmanii
map02020	K00246	-	H.1.72h_10833	k__Bacteria;p__Proteobacteria;c__Gammaproteobacteria;o__Alteromonadales;f__Shewanellaceae;g__Shewanella;s__Shewanella sp. cp20
map02020	K00244	1.3.5.4	H.1.72h_10834	k__Bacteria;p__Proteobacteria;c__Gammaproteobacteria;o__Alteromonadales;f__Shewanellaceae;g__Shewanella
map02020	K10125	2.7.13.3	H.1.72h_10842	k__Bacteria;p__Proteobacteria;c__Gammaproteobacteria;o__Vibrionales;f__Vibrionaceae;g__Vibrio;s__Vibrio brasiliensis
map02020	K02406	-	H.1.72h_10904	k__Bacteria;p__Proteobacteria;c__Gammaproteobacteria;o__Vibrionales;f__Vibrionaceae;g__Vibrio;s__Vibrio ponticus
map02020	K03406	-	H.1.72h_11273	k__Bacteria;p__Proteobacteria;c__Gammaproteobacteria;o__Vibrionales;f__Vibrionaceae;g__Vibrio;s__Vibrio brasiliensis
map02020	K07787	-	H.1.72h_11722	k__Bacteria;p__Proteobacteria;c__Gammaproteobacteria;o__Alteromonadales;f__Shewanellaceae;g__Shewanella
map02020	K13040	2.7.13.3	H.1.72h_11737	k__Bacteria;p__Proteobacteria;c__Gammaproteobacteria;o__Vibrionales;f__Vibrionaceae;g__Vibrio
map02020	K00990	2.7.7.59	H.1.72h_11930	k__Bacteria;p__Proteobacteria;c__Gammaproteobacteria;o__Vibrionales;f__Vibrionaceae;g__Vibrio
map02020	K01915	6.3.1.2	H.1.72h_11956	k__Bacteria;p__Proteobacteria;c__Gammaproteobacteria;o__Vibrionales;f__Vibrionaceae;g__Vibrio
map02020	K07665	-	H.1.72h_12066	k__Bacteria;p__Proteobacteria;c__Gammaproteobacteria;o__Vibrionales;f__Vibrionaceae;g__Vibrio;s__Vibrio bivalvicida
map02020	K02313	-	H.1.72h_1209	k__Bacteria;p__Proteobacteria;c__Gammaproteobacteria;o__Vibrionales;f__Vibrionaceae;g__Vibrio
map02020	K02406	-	H.1.72h_12155	k__Bacteria;p__Proteobacteria;c__Gammaproteobacteria;o__Vibrionales;f__Vibrionaceae;g__Vibrio;s__Vibrio ponticus
map02020	K02406	-	H.1.72h_12156	k__Bacteria;p__Proteobacteria;c__Gammaproteobacteria;o__Vibrionales;f__Vibrionaceae;g__Vibrio;s__Vibrio ponticus
map02020	K10941	-	H.1.72h_12325	k__Bacteria;p__Proteobacteria;c__Gammaproteobacteria;o__Vibrionales;f__Vibrionaceae;g__Vibrio
map02020	K00405	-	H.1.72h_12327	k__Bacteria;p__Proteobacteria;c__Gammaproteobacteria;o__Vibrionales;f__Vibrionaceae;g__Vibrio
map02020	K07640	2.7.13.3	H.1.72h_12345	k__Bacteria;p__Proteobacteria;c__Gammaproteobacteria;o__Vibrionales;f__Vibrionaceae;g__Vibrio
map02020	K11688	-	H.1.72h_12428	k__Bacteria;p__Proteobacteria;c__Gammaproteobacteria;o__Vibrionales;f__Vibrionaceae;g__Vibrio;s__Vibrio brasiliensis
map02020	K11689	-	H.1.72h_12429	k__Bacteria;p__Proteobacteria;c__Gammaproteobacteria;o__Vibrionales;f__Vibrionaceae;g__Vibrio
map02020	K20978	-	H.1.72h_12479	k__Bacteria;p__Proteobacteria;c__Gammaproteobacteria;o__Vibrionales;f__Vibrionaceae;g__Vibrio;s__Vibrio ponticus
map02020	K20977	-	H.1.72h_12480	k__Bacteria;p__Proteobacteria;c__Gammaproteobacteria;o__Vibrionales;f__Vibrionaceae;g__Vibrio;s__Vibrio ponticus
map02020	K03406	-	H.1.72h_1250	k__Bacteria;p__Proteobacteria;c__Gammaproteobacteria;o__Vibrionales;f__Vibrionaceae;g__Vibrio;s__Vibrio brasiliensis
map02020	K03413	-	H.1.72h_12750	k__Bacteria;p__Proteobacteria;c__Gammaproteobacteria;o__Vibrionales;f__Vibrionaceae;g__Vibrio
map02020	K00412	-	H.1.72h_12765	k__Bacteria;p__Proteobacteria;c__Gammaproteobacteria;o__Alteromonadales;f__Shewanellaceae;g__Shewanella
map02020	K02556	-	H.1.72h_12819	k__Bacteria;p__Proteobacteria;c__Gammaproteobacteria;o__Vibrionales;f__Vibrionaceae;g__Vibrio
map02020	K07644	2.7.13.3	H.1.72h_12832	k__Bacteria;p__Proteobacteria;c__Gammaproteobacteria;o__Vibrionales;f__Vibrionaceae;g__Vibrio;s__Vibrio bivalvicida
map02020	K03406	-	H.1.72h_12859	k__Bacteria;p__Proteobacteria;c__Gammaproteobacteria;o__Vibrionales;f__Vibrionaceae;g__Vibrio;s__Vibrio ponticus
map02020	K02406	-	H.1.72h_12957	k__Bacteria
map02020	K02406	-	H.1.72h_1299	k__Bacteria;p__Proteobacteria;c__Gammaproteobacteria;o__Vibrionales;f__Vibrionaceae;g__Vibrio;s__Vibrio brasiliensis
map02020	K02406	-	H.1.72h_1300	k__Bacteria;p__Proteobacteria;c__Gammaproteobacteria;o__Vibrionales;f__Vibrionaceae;g__Vibrio;s__Vibrio brasiliensis
map02020	K02406	-	H.1.72h_1301	k__Bacteria;p__Proteobacteria;c__Gammaproteobacteria;o__Vibrionales;f__Vibrionaceae;g__Vibrio;s__Vibrio brasiliensis
map02020	K10941	-	H.1.72h_1306	k__Bacteria;p__Proteobacteria;c__Gammaproteobacteria;o__Vibrionales;f__Vibrionaceae;g__Vibrio
map02020	K10942	2.7.13.3	H.1.72h_1307	k__Bacteria;p__Proteobacteria;c__Gammaproteobacteria;o__Vibrionales;f__Vibrionaceae;g__Vibrio;s__Vibrio brasiliensis
map02020	K10910	-	H.1.72h_1311	k__Bacteria;p__Proteobacteria;c__Gammaproteobacteria;o__Vibrionales;f__Vibrionaceae;g__Vibrio
map02020	K07679	2.7.13.3	H.1.72h_13115	k__Bacteria;p__Proteobacteria;c__Gammaproteobacteria;o__Vibrionales;f__Vibrionaceae;g__Vibrio;s__Vibrio ponticus
map02020	K00426	1.10.3.14	H.1.72h_13146	k__Bacteria;p__Proteobacteria;c__Gammaproteobacteria;o__Alteromonadales;f__Shewanellaceae;g__Shewanella;s__Shewanella waksmanii
map02020	K00425	1.10.3.14	H.1.72h_13147	k__Bacteria;p__Proteobacteria;c__Gammaproteobacteria;o__Alteromonadales;f__Shewanellaceae;g__Shewanella;s__Shewanella waksmanii
map02020	K07637	2.7.13.3	H.1.72h_13181	k__Bacteria;p__Proteobacteria;c__Gammaproteobacteria;o__Alteromonadales;f__Shewanellaceae;g__Shewanella;s__Shewanella waksmanii
map02020	K02406	-	H.1.72h_13201	k__Bacteria;p__Proteobacteria;c__Gammaproteobacteria;o__Vibrionales;f__Vibrionaceae;g__Vibrio;s__Vibrio owensii
map02020	K07798	-	H.1.72h_13336	k__Bacteria;p__Proteobacteria;c__Gammaproteobacteria;o__Alteromonadales;f__Shewanellaceae;g__Shewanella
map02020	K20975	2.7.13.3	H.1.72h_13395	k__Bacteria;p__Proteobacteria;c__Gammaproteobacteria
map02020	K03406	-	H.1.72h_13542	k__Bacteria;p__Proteobacteria;c__Gammaproteobacteria;o__Vibrionales;f__Vibrionaceae;g__Vibrio
map02020	K20975	2.7.13.3	H.1.72h_13570	k__Bacteria;p__Proteobacteria;c__Gammaproteobacteria;o__Vibrionales;f__Vibrionaceae;g__Vibrio;s__Vibrio brasiliensis
map02020	K10125	2.7.13.3	H.1.72h_13582	k__Bacteria;p__Proteobacteria;c__Gammaproteobacteria;o__Alteromonadales;f__Shewanellaceae;g__Shewanella
map02020	K11690	-	H.1.72h_13583	k__Bacteria;p__Proteobacteria;c__Gammaproteobacteria;o__Alteromonadales;f__Shewanellaceae;g__Shewanella;s__Shewanella waksmanii
map02020	K03406	-	H.1.72h_13593	k__Bacteria;p__Proteobacteria;c__Gammaproteobacteria;o__Alteromonadales;f__Shewanellaceae;g__Shewanella;s__Shewanella sp. UCD-KL12
map02020	K03406	-	H.1.72h_1363	k__Bacteria;p__Proteobacteria;c__Gammaproteobacteria;o__Vibrionales;f__Vibrionaceae;g__Vibrio
map02020	K07679	2.7.13.3	H.1.72h_13681	k__Bacteria;p__Proteobacteria;c__Gammaproteobacteria;o__Vibrionales;f__Vibrionaceae;g__Vibrio
map02020	K07648	2.7.13.3	H.1.72h_13777	k__Bacteria;p__Proteobacteria;c__Gammaproteobacteria;o__Vibrionales;f__Vibrionaceae;g__Vibrio
map02020	K03406	-	H.1.72h_13798	k__Bacteria;p__Proteobacteria;c__Gammaproteobacteria;o__Vibrionales;f__Vibrionaceae;g__Vibrio
map02020	K02259	-	H.1.72h_14021	k__Bacteria;p__Proteobacteria;c__Gammaproteobacteria;o__Alteromonadales;f__Shewanellaceae;g__Shewanella;s__Shewanella waksmanii
map02020	K10942	2.7.13.3	H.1.72h_14085	k__Bacteria;p__Proteobacteria;c__Gammaproteobacteria;o__Vibrionales;f__Vibrionaceae;g__Vibrio
map02020	K02405	-	H.1.72h_14318	k__Bacteria;p__Proteobacteria;c__Gammaproteobacteria;o__Vibrionales;f__Vibrionaceae;g__Vibrio
map02020	K07647	2.7.13.3	H.1.72h_14434	k__Bacteria;p__Proteobacteria;c__Gammaproteobacteria;o__Vibrionales;f__Vibrionaceae;g__Vibrio
map02020	K00066	1.1.1.132	H.1.72h_14559	k__Bacteria;p__Proteobacteria;c__Gammaproteobacteria;o__Vibrionales;f__Vibrionaceae;g__Vibrio;s__Vibrio ponticus
map02020	K02040	-	H.1.72h_14689	k__Bacteria;p__Proteobacteria;c__Gammaproteobacteria;o__Vibrionales;f__Vibrionaceae;g__Vibrio
map02020	K03407	2.7.13.3	H.1.72h_14742	k__Bacteria;p__Proteobacteria;c__Gammaproteobacteria;o__Vibrionales;f__Vibrionaceae;g__Vibrio
map02020	K03408	-	H.1.72h_14743	k__Bacteria;p__Proteobacteria;c__Gammaproteobacteria;o__Vibrionales;f__Vibrionaceae
map02020	K03406	-	H.1.72h_14819	k__Bacteria;p__Proteobacteria;c__Gammaproteobacteria;o__Vibrionales;f__Vibrionaceae;g__Enterovibrio;s__Enterovibrio coralii
map02020	K07647	2.7.13.3	H.1.72h_14820	k__Bacteria;p__Proteobacteria;c__Gammaproteobacteria;o__Vibrionales;f__Vibrionaceae;g__Vibrio;s__Vibrio hyugaensis
map02020	K07679	2.7.13.3	H.1.72h_1484	k__Bacteria;p__Proteobacteria;c__Gammaproteobacteria;o__Vibrionales;f__Vibrionaceae;g__Vibrio;s__Vibrio owensii
map02020	K02406	-	H.1.72h_15110	k__Bacteria;p__Proteobacteria;c__Gammaproteobacteria;o__Vibrionales;f__Vibrionaceae;g__Vibrio
map02020	K07660	-	H.1.72h_15316	k__Bacteria;p__Proteobacteria;c__Gammaproteobacteria;o__Alteromonadales;f__Shewanellaceae;g__Shewanella;s__Shewanella waksmanii
map02020	K09696	-	H.1.72h_15562	k__Bacteria;p__Proteobacteria;c__Gammaproteobacteria;o__Alteromonadales;f__Shewanellaceae;g__Shewanella;s__Shewanella waksmanii
map02020	K03406	-	H.1.72h_15584	k__Bacteria;p__Proteobacteria;c__Gammaproteobacteria;o__Vibrionales;f__Vibrionaceae;g__Vibrio
map02020	K02584	-	H.1.72h_15830	k__Bacteria;p__Lentisphaerae;c__Unclassified;o__Unclassified;f__Unclassified;g__Unclassified
map02020	K07798	-	H.1.72h_15915	k__Bacteria;p__Proteobacteria;c__Gammaproteobacteria;o__Vibrionales;f__Vibrionaceae;g__Vibrio;s__Vibrio brasiliensis
map02020	K07787	-	H.1.72h_15916	k__Bacteria;p__Proteobacteria;c__Gammaproteobacteria;o__Vibrionales;f__Vibrionaceae
map02020	K00426	1.10.3.14	H.1.72h_15938	k__Bacteria;p__Proteobacteria;c__Gammaproteobacteria;o__Alteromonadales;f__Shewanellaceae;g__Shewanella;s__Shewanella waksmanii
map02020	K07661	-	H.1.72h_16168	k__Bacteria;p__Proteobacteria;c__Gammaproteobacteria;o__Vibrionales;f__Vibrionaceae;g__Vibrio;s__Vibrio sp. AND4
map02020	K07772	-	H.1.72h_16431	k__Bacteria;p__Proteobacteria;c__Gammaproteobacteria;o__Alteromonadales;f__Shewanellaceae;g__Shewanella;s__Shewanella waksmanii
map02020	K13040	2.7.13.3	H.1.72h_1645	k__Bacteria;p__Proteobacteria;c__Gammaproteobacteria;o__Alteromonadales;f__Shewanellaceae;g__Shewanella;s__Shewanella waksmanii
map02020	K00413	-	H.1.72h_16511	k__Bacteria;p__Proteobacteria;c__Gammaproteobacteria;o__Vibrionales;f__Vibrionaceae;g__Vibrio
map02020	K02405	-	H.1.72h_16874	k__Bacteria;p__Proteobacteria;c__Gammaproteobacteria;o__Vibrionales;f__Vibrionaceae;g__Vibrio;s__Vibrio ponticus
map02020	K00411	1.10.2.2	H.1.72h_16903	k__Bacteria;p__Proteobacteria;c__Gammaproteobacteria;o__Vibrionales;f__Vibrionaceae;g__Vibrio
map02020	K00413	-	H.1.72h_16905	k__Bacteria;p__Proteobacteria;c__Gammaproteobacteria;o__Vibrionales;f__Vibrionaceae;g__Vibrio;s__Vibrio brasiliensis
map02020	K07811	1.7.2.3	H.1.72h_16917	k__Bacteria;p__Proteobacteria;c__Gammaproteobacteria;o__Alteromonadales;f__Shewanellaceae;g__Shewanella;s__Shewanella waksmanii
map02020	K03533	-	H.1.72h_16918	k__Bacteria;p__Proteobacteria;c__Gammaproteobacteria;o__Alteromonadales;f__Shewanellaceae;g__Shewanella;s__Shewanella waksmanii
map02020	K07641	2.7.13.3	H.1.72h_17043	k__Bacteria;p__Proteobacteria;c__Gammaproteobacteria;o__Vibrionales;f__Vibrionaceae;g__Vibrio;s__Vibrio alginolyticus
map02020	K03406	-	H.1.72h_17086	k__Bacteria;p__Proteobacteria;c__Gammaproteobacteria;o__Vibrionales;f__Vibrionaceae;g__Vibrio;s__Vibrio ponticus
map02020	K00411	1.10.2.2	H.1.72h_17149	k__Bacteria;p__Proteobacteria;c__Gammaproteobacteria;o__Vibrionales;f__Vibrionaceae;g__Vibrio
map02020	K03406	-	H.1.72h_17196	k__Bacteria;p__Proteobacteria;c__Gammaproteobacteria;o__Vibrionales;f__Vibrionaceae;g__Vibrio;s__Vibrio ponticus
map02020	K03620	-	H.1.72h_17229	k__Bacteria;p__Proteobacteria;c__Gammaproteobacteria;o__Alteromonadales;f__Shewanellaceae;g__Shewanella;s__Shewanella waksmanii
map02020	K20975	2.7.13.3	H.1.72h_17382	k__Bacteria;p__Proteobacteria;c__Gammaproteobacteria;o__Vibrionales;f__Vibrionaceae;g__Vibrio
map02020	K03406	-	H.1.72h_17422	k__Bacteria;p__Proteobacteria;c__Gammaproteobacteria;o__Vibrionales;f__Vibrionaceae;g__Vibrio
map02020	K02406	-	H.1.72h_1744	k__Bacteria;p__Unclassified;c__Unclassified;o__Unclassified;f__Unclassified;g__Unclassified;s__bacterium F16
map02020	K07662	-	H.1.72h_17537	k__Bacteria;p__Proteobacteria;c__Gammaproteobacteria;o__Alteromonadales;f__Shewanellaceae;g__Shewanella;s__Shewanella waksmanii
map02020	K07640	2.7.13.3	H.1.72h_17538	k__Bacteria;p__Proteobacteria;c__Gammaproteobacteria;o__Alteromonadales;f__Shewanellaceae;g__Shewanella;s__Shewanella waksmanii
map02020	K03406	-	H.1.72h_17601	k__Bacteria;p__Proteobacteria;c__Gammaproteobacteria;o__Vibrionales;f__Vibrionaceae;g__Enterovibrio;s__Enterovibrio coralii
map02020	K10916	2.7.13.3,3.1.3.-	H.1.72h_17776	k__Bacteria;p__Proteobacteria;c__Gammaproteobacteria;o__Vibrionales;f__Vibrionaceae;g__Vibrio
map02020	K03406	-	H.1.72h_17838	k__Bacteria;p__Proteobacteria;c__Gammaproteobacteria;o__Vibrionales;f__Vibrionaceae;g__Vibrio
map02020	K03406	-	H.1.72h_17855	k__Bacteria;p__Proteobacteria;c__Gammaproteobacteria;o__Alteromonadales;f__Shewanellaceae;g__Shewanella;s__Shewanella waksmanii
map02020	K03406	-	H.1.72h_17898	k__Bacteria;p__Proteobacteria;c__Gammaproteobacteria;o__Alteromonadales;f__Shewanellaceae;g__Shewanella;s__Shewanella waksmanii
map02020	K07712	-	H.1.72h_17912	k__Bacteria;p__Proteobacteria;c__Gammaproteobacteria;o__Vibrionales;f__Vibrionaceae;g__Vibrio;s__Vibrio sp. PID17_43
map02020	K07657	-	H.1.72h_17940	k__Bacteria;p__Proteobacteria;c__Gammaproteobacteria;o__Alteromonadales;f__Shewanellaceae;g__Shewanella
map02020	K03533	-	H.1.72h_17942	k__Bacteria;p__Proteobacteria;c__Gammaproteobacteria;o__Vibrionales;f__Vibrionaceae;g__Vibrio;s__Vibrio brasiliensis
map02020	K03406	-	H.1.72h_18017	k__Bacteria;p__Actinobacteria;c__Actinobacteria;o__Streptosporangiales;f__Streptosporangiaceae;g__Planobispora;s__Planobispora rosea
map02020	K03412	3.1.1.61,3.5.1.44	H.1.72h_18040	k__Bacteria;p__Lentisphaerae;c__Unclassified;o__Unclassified;f__Unclassified;g__Unclassified;s__Lentisphaerae bacterium GWF2_57_35
map02020	K03413	-	H.1.72h_18042	k__Bacteria;p__Unclassified;c__Unclassified;o__Unclassified;f__Unclassified;g__Unclassified;s__uncultured bacterium
map02020	K00575	2.1.1.80	H.1.72h_18044	k__Bacteria
map02020	K03408	-	H.1.72h_18045	k__Bacteria;p__Lentisphaerae;c__Unclassified;o__Unclassified;f__Unclassified;g__Unclassified;s__Lentisphaerae bacterium GWF2_57_35
map02020	K03407	2.7.13.3	H.1.72h_18046	k__Bacteria;p__Proteobacteria;c__Deltaproteobacteria;o__Desulfovibrionales;f__Desulfohalobiaceae;g__Desulfohalobium;s__Desulfohalobium retbaense
map02020	K03406	-	H.1.72h_18094	k__Bacteria;p__Proteobacteria;c__Gammaproteobacteria;o__Alteromonadales;f__Shewanellaceae;g__Shewanella
map02020	K00027	1.1.1.38	H.1.72h_181	k__Bacteria;p__Proteobacteria;c__Gammaproteobacteria;o__Vibrionales;f__Vibrionaceae;g__Vibrio
map02020	K10909	2.7.13.3,3.1.3.-	H.1.72h_18176	k__Bacteria;p__Proteobacteria;c__Gammaproteobacteria;o__Vibrionales;f__Vibrionaceae;g__Vibrio
map02020	K03413	-	H.1.72h_18201	k__Bacteria;p__Lentisphaerae;c__Unclassified;o__Unclassified;f__Unclassified;g__Unclassified
map02020	K03406	-	H.1.72h_1827	k__Bacteria;p__Proteobacteria;c__Gammaproteobacteria;o__Alteromonadales;f__Shewanellaceae;g__Shewanella;s__Shewanella sediminis
map02020	K03406	-	H.1.72h_18292	k__Bacteria;p__Proteobacteria;c__Gammaproteobacteria;o__Vibrionales;f__Vibrionaceae;g__Vibrio;s__Vibrio sp. L85
map02020	K02259	-	H.1.72h_18509	k__Bacteria;p__Proteobacteria;c__Gammaproteobacteria;o__Vibrionales;f__Vibrionaceae;g__Vibrio
map02020	K01077	3.1.3.1	H.1.72h_18548	k__Bacteria;p__Proteobacteria;c__Gammaproteobacteria;o__Alteromonadales;f__Shewanellaceae;g__Shewanella;s__Shewanella waksmanii
map02020	K10125	2.7.13.3	H.1.72h_18568	k__Bacteria;p__Proteobacteria;c__Gammaproteobacteria;o__Alteromonadales;f__Shewanellaceae;g__Shewanella;s__Shewanella sediminis
map02020	K00626	2.3.1.9	H.1.72h_18577	k__Bacteria;p__Proteobacteria;c__Gammaproteobacteria;o__Vibrionales;f__Vibrionaceae;g__Vibrio;s__Vibrio sp. PID17_43
map02020	K03415	-	H.1.72h_1860	k__Bacteria;p__Proteobacteria;c__Gammaproteobacteria;o__Vibrionales;f__Vibrionaceae;g__Vibrio;s__Vibrio brasiliensis
map02020	K07636	2.7.13.3	H.1.72h_18703	k__Bacteria;p__Proteobacteria;c__Gammaproteobacteria;o__Vibrionales;f__Vibrionaceae
map02020	K02040	-	H.1.72h_18704	k__Bacteria;p__Proteobacteria;c__Gammaproteobacteria;o__Vibrionales;f__Vibrionaceae;g__Enterovibrio;s__Enterovibrio coralii
map02020	K20977	-	H.1.72h_1875	k__Bacteria;p__Proteobacteria;c__Gammaproteobacteria;o__Vibrionales;f__Vibrionaceae;g__Vibrio;s__Vibrio ponticus
map02020	K20978	-	H.1.72h_1876	k__Bacteria;p__Proteobacteria;c__Gammaproteobacteria;o__Vibrionales;f__Vibrionaceae;g__Vibrio;s__Vibrio ponticus
map02020	K03412	3.1.1.61,3.5.1.44	H.1.72h_18922	k__Bacteria;p__Proteobacteria;c__Gammaproteobacteria;o__Vibrionales;f__Vibrionaceae;g__Vibrio
map02020	K10912	-	H.1.72h_19078	k__Bacteria;p__Proteobacteria;c__Gammaproteobacteria;o__Vibrionales;f__Vibrionaceae;g__Vibrio
map02020	K02405	-	H.1.72h_19295	k__Bacteria;p__Proteobacteria;c__Gammaproteobacteria;o__Vibrionales;f__Vibrionaceae;g__Vibrio
map02020	K04771	3.4.21.107	H.1.72h_19402	k__Bacteria;p__Proteobacteria;c__Gammaproteobacteria;o__Vibrionales;f__Vibrionaceae;g__Vibrio
map02020	K03406	-	H.1.72h_19404	k__Bacteria;p__Proteobacteria;c__Gammaproteobacteria;o__Vibrionales;f__Vibrionaceae;g__Vibrio;s__Vibrio brasiliensis
map02020	K07659	-	H.1.72h_19415	k__Bacteria;p__Proteobacteria;c__Gammaproteobacteria;o__Alteromonadales;f__Shewanellaceae;g__Shewanella;s__Shewanella waksmanii
map02020	K00027	1.1.1.38	H.1.72h_19454	k__Bacteria;p__Bacteroidetes;c__Unclassified;o__Unclassified;f__Unclassified;g__Unclassified
map02020	K03406	-	H.1.72h_19489	k__Bacteria;p__Proteobacteria;c__Gammaproteobacteria;o__Vibrionales;f__Vibrionaceae;g__Vibrio;s__Vibrio ponticus
map02020	K00626	2.3.1.9	H.1.72h_19496	k__Bacteria;p__Proteobacteria;c__Gammaproteobacteria;o__Alteromonadales;f__Shewanellaceae;g__Shewanella
map02020	K02556	-	H.1.72h_19698	k__Bacteria;p__Proteobacteria;c__Gammaproteobacteria;o__Alteromonadales;f__Shewanellaceae;g__Shewanella
map02020	K03406	-	H.1.72h_197	k__Bacteria;p__Proteobacteria;c__Gammaproteobacteria;o__Vibrionales;f__Vibrionaceae;g__Vibrio;s__Vibrio ponticus
map02020	K02040	-	H.1.72h_19888	k__Bacteria;p__Proteobacteria;c__Gammaproteobacteria;o__Vibrionales;f__Vibrionaceae;g__Vibrio;s__Vibrio brasiliensis
map02020	K02313	-	H.1.72h_20198	k__Bacteria;p__Lentisphaerae;c__Unclassified;o__Unclassified;f__Unclassified;g__Unclassified
map02020	K13041	-	H.1.72h_20266	k__Bacteria;p__Proteobacteria;c__Gammaproteobacteria;o__Vibrionales;f__Vibrionaceae;g__Vibrio;s__Vibrio sp. PID17_43
map02020	K20264	-	H.1.72h_20293	k__Bacteria;p__Proteobacteria;c__Gammaproteobacteria;o__Vibrionales;f__Vibrionaceae;g__Vibrio
map02020	K20263	2.7.13.3	H.1.72h_20294	k__Bacteria;p__Proteobacteria;c__Gammaproteobacteria;o__Vibrionales;f__Vibrionaceae;g__Vibrio
map02020	K07783	-	H.1.72h_20295	k__Bacteria;p__Proteobacteria;c__Gammaproteobacteria;o__Vibrionales;f__Vibrionaceae;g__Vibrio;s__Vibrio ponticus
map02020	K03406	-	H.1.72h_20302	k__Bacteria;p__Proteobacteria;c__Gammaproteobacteria;o__Vibrionales;f__Vibrionaceae;g__Vibrio;s__Vibrio brasiliensis
map02020	K01113	3.1.3.1	H.1.72h_20426	k__Bacteria;p__Proteobacteria;c__Gammaproteobacteria;o__Alteromonadales;f__Shewanellaceae;g__Shewanella;s__Shewanella waksmanii
map02020	K03406	-	H.1.72h_20485	k__Bacteria;p__Proteobacteria;c__Gammaproteobacteria;o__Vibrionales;f__Vibrionaceae;g__Vibrio
map02020	K00990	2.7.7.59	H.1.72h_20505	k__Bacteria;p__Proteobacteria;c__Gammaproteobacteria;o__Alteromonadales;f__Shewanellaceae;g__Shewanella;s__Shewanella waksmanii
map02020	K07667	-	H.1.72h_20588	k__Bacteria;p__Proteobacteria;c__Gammaproteobacteria;o__Vibrionales;f__Vibrionaceae;g__Vibrio;s__Vibrio ponticus
map02020	K07647	2.7.13.3	H.1.72h_2068	k__Bacteria;p__Proteobacteria;c__Gammaproteobacteria;o__Vibrionales;f__Vibrionaceae;g__Vibrio;s__Vibrio brasiliensis
map02020	K00406	-	H.1.72h_20821	k__Bacteria;p__Proteobacteria;c__Gammaproteobacteria;o__Vibrionales;f__Vibrionaceae;g__Vibrio;s__Vibrio brasiliensis
map02020	K00405	-	H.1.72h_20823	k__Bacteria;p__Proteobacteria;c__Gammaproteobacteria;o__Vibrionales;f__Vibrionaceae;g__Vibrio
map02020	K03406	-	H.1.72h_20920	k__Bacteria;p__Proteobacteria;c__Gammaproteobacteria;o__Pseudomonadales
map02020	K02650	-	H.1.72h_21161	k__Bacteria;p__Proteobacteria;c__Gammaproteobacteria;o__Vibrionales;f__Vibrionaceae;g__Vibrio;s__Vibrio ponticus
map02020	K01915	6.3.1.2	H.1.72h_21175	k__Bacteria;p__Proteobacteria;c__Gammaproteobacteria;o__Alteromonadales;f__Shewanellaceae;g__Shewanella;s__Shewanella waksmanii
map02020	K01077	3.1.3.1	H.1.72h_21196	k__Bacteria;p__Proteobacteria;c__Gammaproteobacteria;o__Alteromonadales;f__Shewanellaceae;g__Shewanella;s__Shewanella waksmanii
map02020	K02040	-	H.1.72h_21209	k__Bacteria;p__Proteobacteria;c__Gammaproteobacteria;o__Alteromonadales;f__Shewanellaceae;g__Shewanella;s__Shewanella waksmanii
map02020	K07640	2.7.13.3	H.1.72h_21249	k__Bacteria;p__Proteobacteria;c__Gammaproteobacteria;o__Vibrionales;f__Vibrionaceae;g__Vibrio;s__Vibrio brasiliensis
map02020	K07662	-	H.1.72h_21250	k__Bacteria;p__Proteobacteria;c__Gammaproteobacteria;o__Vibrionales;f__Vibrionaceae;g__Vibrio
map02020	K02398	-	H.1.72h_21359	k__Bacteria;p__Proteobacteria;c__Gammaproteobacteria;o__Vibrionales;f__Vibrionaceae;g__Vibrio;s__Vibrio ponticus
map02020	K07684	-	H.1.72h_21494	k__Bacteria;p__Proteobacteria;c__Gammaproteobacteria;o__Vibrionales;f__Vibrionaceae;g__Vibrio;s__Vibrio ponticus
map02020	K03406	-	H.1.72h_21709	k__Bacteria;p__Proteobacteria;c__Gammaproteobacteria;o__Alteromonadales
map02020	K03406	-	H.1.72h_21717	k__Bacteria;p__Proteobacteria;c__Gammaproteobacteria;o__Vibrionales;f__Vibrionaceae;g__Vibrio;s__Vibrio brasiliensis
map02020	K03406	-	H.1.72h_21980	k__Bacteria;p__Proteobacteria;c__Gammaproteobacteria;o__Vibrionales;f__Vibrionaceae;g__Vibrio;s__Vibrio brasiliensis
map02020	K03406	-	H.1.72h_22086	k__Bacteria;p__Proteobacteria;c__Gammaproteobacteria;o__Alteromonadales;f__Shewanellaceae;g__Shewanella;s__Shewanella psychrophila
map02020	K13041	-	H.1.72h_22099	k__Bacteria;p__Proteobacteria;c__Gammaproteobacteria;o__Vibrionales;f__Vibrionaceae;g__Vibrio;s__Vibrio sp. PID17_43
map02020	K12340	-	H.1.72h_22106	k__Bacteria;p__Proteobacteria;c__Gammaproteobacteria;o__Alteromonadales;f__Shewanellaceae;g__Shewanella;s__Shewanella waksmanii
map02020	K03406	-	H.1.72h_22298	k__Bacteria;p__Proteobacteria;c__Gammaproteobacteria;o__Vibrionales;f__Vibrionaceae;g__Vibrio
map02020	K03408	-	H.1.72h_22299	k__Bacteria;p__Proteobacteria;c__Gammaproteobacteria;o__Vibrionales;f__Vibrionaceae;g__Vibrio;s__Vibrio vulnificus
map02020	K01077	3.1.3.1	H.1.72h_22326	k__Bacteria;p__Proteobacteria;c__Gammaproteobacteria;o__Alteromonadales;f__Shewanellaceae;g__Shewanella;s__Shewanella waksmanii
map02020	K03415	-	H.1.72h_22496	k__Bacteria;p__Proteobacteria;c__Gammaproteobacteria;o__Vibrionales;f__Vibrionaceae;g__Vibrio
map02020	K02406	-	H.1.72h_22506	k__Bacteria;p__Proteobacteria;c__Gammaproteobacteria;o__Alteromonadales;f__Shewanellaceae;g__Shewanella;s__Shewanella waksmanii
map02020	K10943	-	H.1.72h_22546	k__Bacteria;p__Proteobacteria;c__Gammaproteobacteria;o__Alteromonadales;f__Shewanellaceae;g__Shewanella;s__Shewanella waksmanii
map02020	K10942	2.7.13.3	H.1.72h_22547	k__Bacteria;p__Proteobacteria;c__Gammaproteobacteria;o__Alteromonadales;f__Shewanellaceae;g__Shewanella;s__Shewanella waksmanii
map02020	K03406	-	H.1.72h_22568	k__Bacteria;p__Proteobacteria;c__Gammaproteobacteria;o__Alteromonadales;f__Shewanellaceae;g__Shewanella;s__Shewanella waksmanii
map02020	K07798	-	H.1.72h_22653	k__Bacteria;p__Proteobacteria;c__Gammaproteobacteria;o__Vibrionales;f__Vibrionaceae;g__Vibrio
map02020	K07787	-	H.1.72h_22654	k__Bacteria;p__Proteobacteria;c__Gammaproteobacteria;o__Vibrionales;f__Vibrionaceae;g__Vibrio
map02020	K07798	-	H.1.72h_22702	k__Bacteria;p__Proteobacteria;c__Gammaproteobacteria;o__Alteromonadales;f__Shewanellaceae;g__Shewanella
map02020	K02406	-	H.1.72h_22806	k__Bacteria;p__Proteobacteria;c__Gammaproteobacteria;o__Vibrionales;f__Vibrionaceae;g__Vibrio;s__Vibrio brasiliensis
map02020	K02405	-	H.1.72h_22812	k__Bacteria;p__Proteobacteria;c__Gammaproteobacteria;o__Vibrionales;f__Vibrionaceae;g__Vibrio;s__Vibrio brasiliensis
map02020	K02556	-	H.1.72h_22813	k__Bacteria;p__Proteobacteria;c__Gammaproteobacteria;o__Vibrionales;f__Vibrionaceae;g__Vibrio;s__Vibrio brasiliensis
map02020	K03413	-	H.1.72h_23056	k__Bacteria;p__Proteobacteria;c__Gammaproteobacteria;o__Vibrionales;f__Vibrionaceae;g__Vibrio;s__Vibrio ponticus
map02020	K03406	-	H.1.72h_23061	k__Bacteria;p__Proteobacteria;c__Gammaproteobacteria;o__Vibrionales;f__Vibrionaceae;g__Vibrio;s__Vibrio ponticus
map02020	K03408	-	H.1.72h_23111	k__Bacteria;p__Proteobacteria;c__Gammaproteobacteria;o__Vibrionales;f__Vibrionaceae;g__Vibrio;s__Vibrio ponticus
map02020	K03406	-	H.1.72h_23137	k__Bacteria;p__Proteobacteria;c__Gammaproteobacteria;o__Alteromonadales;f__Shewanellaceae;g__Shewanella;s__Shewanella waksmanii
map02020	K00626	2.3.1.9	H.1.72h_23225	k__Bacteria;p__Proteobacteria;c__Gammaproteobacteria;o__Alteromonadales;f__Shewanellaceae;g__Shewanella;s__Shewanella waksmanii
map02020	K03408	-	H.1.72h_23408	k__Bacteria;p__Proteobacteria;c__Gammaproteobacteria;o__Vibrionales;f__Vibrionaceae;g__Vibrio
map02020	K12340	-	H.1.72h_2342	k__Bacteria;p__Proteobacteria;c__Gammaproteobacteria;o__Vibrionales;f__Vibrionaceae;g__Vibrio;s__Vibrio rotiferianus
map02020	K07679	2.7.13.3	H.1.72h_23452	k__Bacteria;p__Proteobacteria;c__Gammaproteobacteria;o__Vibrionales;f__Vibrionaceae;g__Vibrio;s__Vibrio ponticus
map02020	K02406	-	H.1.72h_23470	k__Bacteria;p__Proteobacteria;c__Gammaproteobacteria;o__Vibrionales;f__Vibrionaceae;g__Vibrio;s__Vibrio sp. PID17_43
map02020	K02398	-	H.1.72h_23532	k__Bacteria;p__Proteobacteria;c__Gammaproteobacteria;o__Vibrionales;f__Vibrionaceae;g__Vibrio;s__Vibrio ponticus
map02020	K10943	-	H.1.72h_23621	k__Bacteria;p__Proteobacteria;c__Gammaproteobacteria;o__Vibrionales;f__Vibrionaceae;g__Vibrio;s__Vibrio brasiliensis
map02020	K01915	6.3.1.2	H.1.72h_23641	k__Bacteria;p__Proteobacteria;c__Gammaproteobacteria;o__Vibrionales;f__Vibrionaceae;g__Vibrio
map02020	K07659	-	H.1.72h_23674	k__Bacteria;p__Proteobacteria;c__Gammaproteobacteria;o__Vibrionales;f__Vibrionaceae;g__Vibrio
map02020	K02259	-	H.1.72h_23792	k__Bacteria;p__Proteobacteria;c__Gammaproteobacteria;o__Vibrionales;f__Vibrionaceae;g__Vibrio;s__Vibrio brasiliensis
map02020	K03415	-	H.1.72h_23969	k__Bacteria;p__Proteobacteria;c__Gammaproteobacteria;o__Vibrionales;f__Vibrionaceae;g__Vibrio
map02020	K07647	2.7.13.3	H.1.72h_23998	k__Bacteria;p__Proteobacteria;c__Gammaproteobacteria;o__Vibrionales;f__Vibrionaceae;g__Vibrio
map02020	K07679	2.7.13.3	H.1.72h_24039	k__Bacteria;p__Proteobacteria;c__Gammaproteobacteria;o__Vibrionales;f__Vibrionaceae;g__Vibrio
map02020	K03406	-	H.1.72h_2413	k__Bacteria;p__Proteobacteria;c__Gammaproteobacteria;o__Alteromonadales;f__Shewanellaceae;g__Shewanella;s__Shewanella waksmanii
map02020	K07648	2.7.13.3	H.1.72h_24141	k__Bacteria;p__Proteobacteria;c__Gammaproteobacteria;o__Vibrionales;f__Vibrionaceae;g__Vibrio
map02020	K07648	2.7.13.3	H.1.72h_24142	k__Bacteria;p__Proteobacteria;c__Gammaproteobacteria;o__Vibrionales;f__Vibrionaceae;g__Vibrio
map02020	K12340	-	H.1.72h_24144	k__Bacteria;p__Proteobacteria;c__Gammaproteobacteria;o__Vibrionales;f__Vibrionaceae;g__Vibrio;s__Vibrio xuii
map02020	K04771	3.4.21.107	H.1.72h_24152	k__Bacteria;p__Proteobacteria;c__Gammaproteobacteria;o__Vibrionales;f__Vibrionaceae;g__Vibrio;s__Vibrio brasiliensis
map02020	K03406	-	H.1.72h_24234	k__Bacteria;p__Proteobacteria;c__Gammaproteobacteria;o__Vibrionales;f__Vibrionaceae;g__Vibrio;s__Vibrio brasiliensis
map02020	K07685	-	H.1.72h_24341	k__Bacteria;p__Proteobacteria;c__Gammaproteobacteria;o__Vibrionales;f__Vibrionaceae;g__Vibrio;s__Vibrio brasiliensis
map02020	K07674	2.7.13.3	H.1.72h_24342	k__Bacteria;p__Proteobacteria;c__Gammaproteobacteria;o__Vibrionales;f__Vibrionaceae;g__Vibrio;s__Vibrio brasiliensis
map02020	K00426	1.10.3.14	H.1.72h_24363	k__Bacteria;p__Proteobacteria;c__Gammaproteobacteria;o__Vibrionales;f__Vibrionaceae;g__Vibrio;s__Vibrio ponticus
map02020	K00425	1.10.3.14	H.1.72h_24364	k__Bacteria;p__Proteobacteria;c__Gammaproteobacteria;o__Vibrionales;f__Vibrionaceae;g__Vibrio
map02020	K07787	-	H.1.72h_24500	k__Bacteria;p__Proteobacteria;c__Gammaproteobacteria;o__Vibrionales;f__Vibrionaceae;g__Enterovibrio;s__Enterovibrio coralii
map02020	K03406	-	H.1.72h_24534	k__Bacteria;p__Proteobacteria;c__Gammaproteobacteria;o__Vibrionales;f__Vibrionaceae;g__Vibrio
map02020	K07798	-	H.1.72h_24555	k__Bacteria;p__Proteobacteria;c__Gammaproteobacteria;o__Vibrionales;f__Vibrionaceae;g__Vibrio
map02020	K07708	2.7.13.3	H.1.72h_24594	k__Bacteria;p__Proteobacteria;c__Gammaproteobacteria;o__Alteromonadales;f__Shewanellaceae;g__Shewanella;s__Shewanella waksmanii
map02020	K07712	-	H.1.72h_24595	k__Bacteria;p__Proteobacteria;c__Gammaproteobacteria;o__Alteromonadales;f__Shewanellaceae;g__Shewanella;s__Shewanella waksmanii
map02020	K03406	-	H.1.72h_24606	k__Bacteria;p__Proteobacteria;c__Gammaproteobacteria;o__Alteromonadales;f__Shewanellaceae;g__Shewanella;s__Shewanella waksmanii
map02020	K07794	-	H.1.72h_24692	k__Bacteria;p__Proteobacteria;c__Gammaproteobacteria;o__Vibrionales;f__Vibrionaceae;g__Vibrio;s__Vibrio brasiliensis
map02020	K07795	-	H.1.72h_24693	k__Bacteria;p__Proteobacteria;c__Gammaproteobacteria;o__Vibrionales;f__Vibrionaceae;g__Vibrio;s__Vibrio brasiliensis
map02020	K03406	-	H.1.72h_24714	k__Bacteria;p__Proteobacteria;c__Gammaproteobacteria;o__Alteromonadales;f__Shewanellaceae;g__Shewanella;s__Shewanella waksmanii
map02020	K03408	-	H.1.72h_24749	k__Bacteria;p__Proteobacteria;c__Gammaproteobacteria;o__Vibrionales;f__Vibrionaceae;g__Vibrio;s__Vibrio brasiliensis
map02020	K01077	3.1.3.1	H.1.72h_24793	k__Bacteria;p__Proteobacteria;c__Gammaproteobacteria;o__Alteromonadales;f__Shewanellaceae;g__Shewanella;s__Shewanella waksmanii
map02020	K01915	6.3.1.2	H.1.72h_24856	k__Bacteria;p__Proteobacteria;c__Gammaproteobacteria;o__Alteromonadales;f__Shewanellaceae;g__Shewanella;s__Shewanella waksmanii
map02020	K07647	2.7.13.3	H.1.72h_24868	k__Bacteria;p__Proteobacteria;c__Gammaproteobacteria;o__Vibrionales;f__Vibrionaceae;g__Vibrio
map02020	K10911	-	H.1.72h_24870	k__Bacteria;p__Proteobacteria;c__Gammaproteobacteria;o__Vibrionales;f__Vibrionaceae;g__Vibrio
map02020	K15011	2.7.13.3	H.1.72h_24887	k__Bacteria;p__Proteobacteria;c__Gammaproteobacteria;o__Alteromonadales;f__Shewanellaceae;g__Shewanella;s__Shewanella waksmanii
map02020	K02040	-	H.1.72h_24922	k__Bacteria;p__Proteobacteria;c__Gammaproteobacteria;o__Vibrionales;f__Vibrionaceae;g__Vibrio;s__Vibrio ponticus
map02020	K10125	2.7.13.3	H.1.72h_25164	k__Bacteria;p__Proteobacteria;c__Gammaproteobacteria;o__Vibrionales;f__Vibrionaceae;g__Vibrio;s__Vibrio rotiferianus
map02020	K04751	-	H.1.72h_25345	k__Bacteria;p__Proteobacteria;c__Gammaproteobacteria;o__Vibrionales
map02020	K01915	6.3.1.2	H.1.72h_25384	k__Bacteria;p__Proteobacteria;c__Gammaproteobacteria;o__Vibrionales;f__Vibrionaceae;g__Vibrio;s__Vibrio brasiliensis
map02020	K01915	6.3.1.2	H.1.72h_25385	k__Bacteria;p__Proteobacteria;c__Gammaproteobacteria;o__Vibrionales;f__Vibrionaceae;g__Vibrio;s__Vibrio brasiliensis
map02020	K07675	2.7.13.3	H.1.72h_25498	k__Bacteria;p__Proteobacteria;c__Gammaproteobacteria;o__Vibrionales;f__Vibrionaceae;g__Vibrio;s__Vibrio alginolyticus
map02020	K07648	2.7.13.3	H.1.72h_25543	k__Bacteria;p__Proteobacteria;c__Gammaproteobacteria;o__Vibrionales;f__Vibrionaceae;g__Vibrio
map02020	K03406	-	H.1.72h_2567	k__Bacteria;p__Proteobacteria;c__Gammaproteobacteria;o__Vibrionales;f__Vibrionaceae;g__Vibrio;s__Vibrio orientalis
map02020	K03406	-	H.1.72h_25696	k__Bacteria;p__Proteobacteria;c__Gammaproteobacteria;o__Vibrionales;f__Vibrionaceae;g__Vibrio;s__Vibrio ponticus
map02020	K03406	-	H.1.72h_25742	k__Bacteria;p__Proteobacteria;c__Gammaproteobacteria;o__Vibrionales;f__Vibrionaceae;g__Vibrio;s__Vibrio brasiliensis
map02020	K00247	-	H.1.72h_25828	k__Bacteria;p__Proteobacteria;c__Gammaproteobacteria;o__Vibrionales;f__Vibrionaceae;g__Vibrio;s__Vibrio brasiliensis
map02020	K00246	-	H.1.72h_25829	k__Bacteria;p__Proteobacteria;c__Gammaproteobacteria;o__Vibrionales;f__Vibrionaceae;g__Vibrio
map02020	K00245	1.3.5.4	H.1.72h_25830	k__Bacteria;p__Proteobacteria;c__Gammaproteobacteria;o__Vibrionales;f__Vibrionaceae;g__Vibrio;s__Vibrio brasiliensis
map02020	K00244	1.3.5.4	H.1.72h_25831	k__Bacteria;p__Proteobacteria;c__Gammaproteobacteria;o__Vibrionales;f__Vibrionaceae;g__Vibrio
map02020	K03406	-	H.1.72h_2590	k__Bacteria;p__Proteobacteria;c__Gammaproteobacteria;o__Vibrionales;f__Vibrionaceae;g__Vibrio;s__Vibrio ponticus
map02020	K03406	-	H.1.72h_25918	k__Bacteria;p__Proteobacteria;c__Gammaproteobacteria;o__Alteromonadales;f__Shewanellaceae;g__Shewanella;s__Shewanella waksmanii
map02020	K02040	-	H.1.72h_25944	k__Bacteria;p__Proteobacteria;c__Gammaproteobacteria;o__Vibrionales;f__Vibrionaceae;g__Vibrio;s__Vibrio brasiliensis
map02020	K03415	-	H.1.72h_25949	k__Bacteria;p__Proteobacteria;c__Gammaproteobacteria;o__Vibrionales;f__Vibrionaceae;g__Vibrio;s__Vibrio brasiliensis
map02020	K03406	-	H.1.72h_25998	k__Bacteria;p__Proteobacteria;c__Gammaproteobacteria;o__Vibrionales;f__Vibrionaceae;g__Vibrio;s__Vibrio harveyi
map02020	K03532	-	H.1.72h_260	k__Bacteria;p__Proteobacteria;c__Gammaproteobacteria;o__Vibrionales;f__Vibrionaceae;g__Vibrio
map02020	K03406	-	H.1.72h_2601	k__Bacteria;p__Proteobacteria;c__Gammaproteobacteria;o__Vibrionales;f__Vibrionaceae;g__Vibrio;s__Vibrio ponticus
map02020	K03406	-	H.1.72h_26100	k__Bacteria;p__Proteobacteria;c__Gammaproteobacteria;o__Alteromonadales;f__Shewanellaceae;g__Shewanella;s__Shewanella waksmanii
map02020	K03406	-	H.1.72h_26128	k__Bacteria;p__Proteobacteria;c__Gammaproteobacteria;o__Vibrionales;f__Vibrionaceae;g__Vibrio;s__Vibrio hyugaensis
map02020	K11688	-	H.1.72h_26142	k__Bacteria;p__Proteobacteria;c__Gammaproteobacteria;o__Alteromonadales;f__Shewanellaceae;g__Shewanella;s__Shewanella waksmanii
map02020	K11689	-	H.1.72h_26143	k__Bacteria;p__Proteobacteria;c__Gammaproteobacteria;o__Alteromonadales;f__Shewanellaceae;g__Shewanella;s__Shewanella waksmanii
map02020	K10943	-	H.1.72h_26146	k__Bacteria;p__Proteobacteria;c__Gammaproteobacteria;o__Alteromonadales;f__Shewanellaceae;g__Shewanella;s__Shewanella waksmanii
map02020	K03092	-	H.1.72h_26150	k__Bacteria;p__Proteobacteria;c__Gammaproteobacteria;o__Vibrionales;f__Vibrionaceae;g__Vibrio;s__Vibrio brasiliensis
map02020	K07689	-	H.1.72h_26162	k__Bacteria;p__Proteobacteria;c__Gammaproteobacteria;o__Alteromonadales;f__Shewanellaceae;g__Shewanella
map02020	K03406	-	H.1.72h_26234	k__Bacteria;p__Proteobacteria;c__Gammaproteobacteria;o__Vibrionales;f__Vibrionaceae;g__Vibrio;s__Vibrio sp. PID17_43
map02020	K00411	1.10.2.2	H.1.72h_26294	k__Bacteria;p__Proteobacteria;c__Gammaproteobacteria;o__Alteromonadales;f__Shewanellaceae;g__Shewanella;s__Shewanella waksmanii
map02020	K02406	-	H.1.72h_26368	k__Bacteria;p__Proteobacteria;c__Gammaproteobacteria;o__Vibrionales;f__Vibrionaceae;g__Vibrio
map02020	K03415	-	H.1.72h_26392	k__Bacteria;p__Proteobacteria;c__Gammaproteobacteria;o__Vibrionales;f__Vibrionaceae;g__Vibrio;s__Vibrio ponticus
map02020	K03406	-	H.1.72h_26506	k__Bacteria;p__Proteobacteria;c__Gammaproteobacteria;o__Alteromonadales;f__Shewanellaceae;g__Shewanella;s__Shewanella psychrophila
map02020	K07811	1.7.2.3	H.1.72h_26605	k__Bacteria;p__Proteobacteria;c__Gammaproteobacteria;o__Vibrionales;f__Vibrionaceae;g__Vibrio;s__Vibrio ponticus
map02020	K10942	2.7.13.3	H.1.72h_26712	k__Bacteria;p__Proteobacteria;c__Gammaproteobacteria;o__Alteromonadales;f__Shewanellaceae;g__Shewanella;s__Shewanella waksmanii
map02020	K10941	-	H.1.72h_26713	k__Bacteria;p__Proteobacteria;c__Gammaproteobacteria;o__Alteromonadales;f__Shewanellaceae;g__Shewanella;s__Shewanella waksmanii
map02020	K07646	2.7.13.3	H.1.72h_2678	k__Bacteria;p__Proteobacteria;c__Gammaproteobacteria;o__Vibrionales;f__Vibrionaceae;g__Vibrio;s__Vibrio ponticus
map02020	K07678	2.7.13.3	H.1.72h_26815	k__Bacteria;p__Proteobacteria;c__Gammaproteobacteria;o__Vibrionales;f__Vibrionaceae;g__Vibrio
map02020	K07678	2.7.13.3	H.1.72h_26816	k__Bacteria;p__Proteobacteria;c__Gammaproteobacteria;o__Vibrionales;f__Vibrionaceae;g__Vibrio
map02020	K01077	3.1.3.1	H.1.72h_26839	k__Bacteria;p__Proteobacteria;c__Gammaproteobacteria;o__Alteromonadales;f__Shewanellaceae;g__Shewanella;s__Shewanella waksmanii
map02020	K07637	2.7.13.3	H.1.72h_26927	k__Bacteria;p__Proteobacteria;c__Gammaproteobacteria;o__Alteromonadales;f__Shewanellaceae;g__Shewanella;s__Shewanella waksmanii
map02020	K00406	-	H.1.72h_26978	k__Bacteria;p__Proteobacteria;c__Gammaproteobacteria;o__Alteromonadales;f__Shewanellaceae;g__Shewanella;s__Shewanella waksmanii
map02020	K00244	1.3.5.4	H.1.72h_26983	k__Bacteria;p__Proteobacteria;c__Gammaproteobacteria;o__Alteromonadales;f__Shewanellaceae;g__Shewanella;s__Shewanella waksmanii
map02020	K00404	1.9.3.1	H.1.72h_27097	k__Bacteria;p__Proteobacteria;c__Gammaproteobacteria;o__Vibrionales;f__Vibrionaceae;g__Vibrio
map02020	K03406	-	H.1.72h_27175	k__Bacteria;p__Proteobacteria;c__Gammaproteobacteria;o__Vibrionales;f__Vibrionaceae;g__Vibrio;s__Vibrio rotiferianus
map02020	K00027	1.1.1.38	H.1.72h_27205	k__Bacteria;p__Proteobacteria;c__Gammaproteobacteria;o__Vibrionales;f__Vibrionaceae;g__Vibrio
map02020	K03406	-	H.1.72h_27362	k__Bacteria;p__Proteobacteria;c__Gammaproteobacteria;o__Vibrionales;f__Vibrionaceae;g__Vibrio
map02020	K00626	2.3.1.9	H.1.72h_27388	k__Bacteria;p__Proteobacteria;c__Gammaproteobacteria;o__Vibrionales;f__Vibrionaceae;g__Vibrio;s__Vibrio ponticus
map02020	K07674	2.7.13.3	H.1.72h_27475	k__Bacteria;p__Proteobacteria;c__Gammaproteobacteria;o__Vibrionales;f__Vibrionaceae;g__Vibrio
map02020	K15012	-	H.1.72h_27541	k__Bacteria;p__Proteobacteria;c__Gammaproteobacteria;o__Alteromonadales;f__Shewanellaceae;g__Shewanella;s__Shewanella waksmanii
map02020	K15011	2.7.13.3	H.1.72h_27542	k__Bacteria;p__Proteobacteria;c__Gammaproteobacteria;o__Alteromonadales;f__Shewanellaceae;g__Shewanella;s__Shewanella waksmanii
map02020	K07639	2.7.13.3	H.1.72h_2760	k__Bacteria;p__Proteobacteria;c__Gammaproteobacteria;o__Vibrionales;f__Vibrionaceae;g__Vibrio;s__Vibrio rotiferianus
map02020	K07638	2.7.13.3	H.1.72h_27685	k__Bacteria;p__Proteobacteria;c__Gammaproteobacteria;o__Vibrionales;f__Vibrionaceae;g__Enterovibrio;s__Enterovibrio coralii
map02020	K03406	-	H.1.72h_27688	k__Bacteria;p__Proteobacteria;c__Gammaproteobacteria;o__Vibrionales;f__Vibrionaceae;g__Vibrio
map02020	K00406	-	H.1.72h_2771	k__Bacteria;p__Proteobacteria;c__Gammaproteobacteria;o__Vibrionales;f__Vibrionaceae;g__Vibrio;s__Vibrio sp. PID17_43
map02020	K10255	1.14.19.23,1.14.19.45	H.1.72h_27857	k__Bacteria
map02020	K07636	2.7.13.3	H.1.72h_2797	k__Bacteria;p__Proteobacteria;c__Gammaproteobacteria;o__Vibrionales;f__Vibrionaceae;g__Vibrio;s__Vibrio brasiliensis
map02020	K02040	-	H.1.72h_2798	k__Bacteria;p__Proteobacteria;c__Gammaproteobacteria;o__Vibrionales;f__Vibrionaceae;g__Vibrio;s__Vibrio brasiliensis
map02020	K01077	3.1.3.1	H.1.72h_28071	k__Bacteria;p__Proteobacteria;c__Gammaproteobacteria;o__Vibrionales;f__Vibrionaceae;g__Vibrio
map02020	K03406	-	H.1.72h_28165	k__Bacteria;p__Proteobacteria;c__Gammaproteobacteria;o__Vibrionales;f__Vibrionaceae;g__Vibrio;s__Vibrio brasiliensis
map02020	K03406	-	H.1.72h_28180	k__Bacteria;p__Proteobacteria;c__Gammaproteobacteria;o__Vibrionales;f__Vibrionaceae;g__Vibrio
map02020	K03415	-	H.1.72h_28415	k__Bacteria;p__Proteobacteria;c__Deltaproteobacteria;o__Desulfuromonadales;f__Desulfuromonadaceae;g__Unclassified;s__Desulfuromonadaceae bacterium GWC2_58_13
map02020	K03413	-	H.1.72h_28454	k__Bacteria
map02020	K03406	-	H.1.72h_28465	k__Bacteria;p__Proteobacteria;c__Gammaproteobacteria;o__Vibrionales;f__Vibrionaceae;g__Vibrio;s__Vibrio brasiliensis
map02020	K07644	2.7.13.3	H.1.72h_28489	k__Bacteria;p__Proteobacteria;c__Gammaproteobacteria;o__Vibrionales;f__Vibrionaceae;g__Vibrio
map02020	K07665	-	H.1.72h_28490	k__Bacteria;p__Proteobacteria;c__Gammaproteobacteria;o__Vibrionales;f__Vibrionaceae;g__Vibrio
map02020	K00575	2.1.1.80	H.1.72h_28494	k__Bacteria;p__Proteobacteria;c__Gammaproteobacteria;o__Alteromonadales;f__Shewanellaceae;g__Shewanella
map02020	K03415	-	H.1.72h_28495	k__Bacteria;p__Proteobacteria;c__Gammaproteobacteria;o__Alteromonadales;f__Shewanellaceae;g__Shewanella;s__Shewanella waksmanii
map02020	K07793	-	H.1.72h_28576	k__Bacteria;p__Proteobacteria;c__Gammaproteobacteria;o__Vibrionales;f__Vibrionaceae;g__Vibrio
map02020	K03407	2.7.13.3	H.1.72h_28597	k__Bacteria;p__Proteobacteria;c__Deltaproteobacteria;o__Desulfobacterales;f__Desulfobacteraceae;g__Unclassified;s__Desulfobacteraceae bacterium IS3
map02020	K03408	-	H.1.72h_28598	k__Bacteria;p__Proteobacteria;c__Deltaproteobacteria;o__Desulfobacterales;f__Desulfobacteraceae
map02020	K03412	3.1.1.61,3.5.1.44	H.1.72h_28601	k__Bacteria;p__Proteobacteria;c__Deltaproteobacteria
map02020	K00575	2.1.1.80	H.1.72h_28602	k__Bacteria
map02020	K02040	-	H.1.72h_28606	k__Bacteria
map02020	K07678	2.7.13.3	H.1.72h_28671	k__Bacteria;p__Proteobacteria;c__Gammaproteobacteria;o__Vibrionales;f__Vibrionaceae;g__Vibrio;s__Vibrio brasiliensis
map02020	K07678	2.7.13.3	H.1.72h_28672	k__Bacteria;p__Proteobacteria;c__Gammaproteobacteria;o__Vibrionales;f__Vibrionaceae;g__Vibrio;s__Vibrio brasiliensis
map02020	K02040	-	H.1.72h_29142	k__Bacteria;p__Kiritimatiellaeota;c__Kiritimatiellae;o__Kiritimatiellales;f__Kiritimatiellaceae;g__Kiritimatiella;s__Kiritimatiella glycovorans
map02020	K02040	-	H.1.72h_29265	k__Bacteria;p__Proteobacteria;c__Gammaproteobacteria;o__Alteromonadales;f__Shewanellaceae;g__Shewanella;s__Shewanella waksmanii
map02020	K07712	-	H.1.72h_2941	k__Bacteria;p__Proteobacteria;c__Gammaproteobacteria;o__Vibrionales;f__Vibrionaceae;g__Vibrio;s__Vibrio brasiliensis
map02020	K03406	-	H.1.72h_29564	k__Bacteria;p__Proteobacteria;c__Gammaproteobacteria;o__Vibrionales;f__Vibrionaceae;g__Vibrio;s__Vibrio parahaemolyticus
map02020	K03406	-	H.1.72h_29584	k__Bacteria;p__Proteobacteria;c__Gammaproteobacteria;o__Vibrionales;f__Vibrionaceae;g__Vibrio
map02020	K07647	2.7.13.3	H.1.72h_29681	k__Bacteria;p__Proteobacteria;c__Gammaproteobacteria;o__Alteromonadales;f__Shewanellaceae;g__Shewanella;s__Shewanella waksmanii
map02020	K01077	3.1.3.1	H.1.72h_29743	k__Bacteria;p__Proteobacteria;c__Gammaproteobacteria;o__Vibrionales;f__Vibrionaceae;g__Vibrio
map02020	K03092	-	H.1.72h_29768	k__Bacteria;p__Proteobacteria;c__Gammaproteobacteria;o__Vibrionales;f__Vibrionaceae;g__Vibrio
map02020	K07712	-	H.1.72h_29808	k__Bacteria;p__Proteobacteria;c__Gammaproteobacteria;o__Vibrionales;f__Vibrionaceae;g__Vibrio;s__Vibrio ponticus
map02020	K00245	1.3.5.4	H.1.72h_29828	k__Bacteria;p__Proteobacteria;c__Gammaproteobacteria;o__Alteromonadales;f__Shewanellaceae;g__Shewanella;s__Shewanella waksmanii
map02020	K00626	2.3.1.9	H.1.72h_30103	k__Bacteria;p__Proteobacteria;c__Gammaproteobacteria;o__Vibrionales;f__Vibrionaceae;g__Vibrio;s__Vibrio brasiliensis
map02020	K07645	2.7.13.3	H.1.72h_30173	k__Bacteria;p__Proteobacteria;c__Gammaproteobacteria;o__Vibrionales;f__Vibrionaceae;g__Vibrio
map02020	K03406	-	H.1.72h_30339	k__Bacteria;p__Proteobacteria;c__Gammaproteobacteria;o__Vibrionales;f__Vibrionaceae;g__Vibrio;s__Vibrio ponticus
map02020	K03408	-	H.1.72h_30492	k__Bacteria;p__Proteobacteria;c__Gammaproteobacteria;o__Alteromonadales;f__Shewanellaceae;g__Shewanella;s__Shewanella waksmanii
map02020	K03408	-	H.1.72h_30493	k__Bacteria;p__Proteobacteria;c__Gammaproteobacteria;o__Alteromonadales;f__Shewanellaceae;g__Shewanella;s__Shewanella waksmanii
map02020	K02040	-	H.1.72h_30505	k__Bacteria;p__Proteobacteria;c__Gammaproteobacteria;o__Vibrionales;f__Vibrionaceae;g__Vibrio
map02020	K03406	-	H.1.72h_30506	k__Bacteria;p__Proteobacteria;c__Gammaproteobacteria;o__Vibrionales;f__Vibrionaceae;g__Vibrio;s__Vibrio brasiliensis
map02020	K03406	-	H.1.72h_30539	k__Bacteria;p__Proteobacteria;c__Gammaproteobacteria;o__Vibrionales;f__Vibrionaceae;g__Vibrio;s__Vibrio brasiliensis
map02020	K00626	2.3.1.9	H.1.72h_30544	k__Bacteria;p__Proteobacteria;c__Gammaproteobacteria;o__Vibrionales;f__Vibrionaceae;g__Vibrio;s__Vibrio sp. PID17_43
map02020	K03406	-	H.1.72h_30561	k__Bacteria;p__Proteobacteria;c__Gammaproteobacteria;o__Vibrionales;f__Vibrionaceae;g__Vibrio;s__Vibrio nereis
map02020	K19609	2.7.13.3	H.1.72h_30712	k__Bacteria;p__Proteobacteria;c__Gammaproteobacteria;o__Vibrionales;f__Vibrionaceae;g__Vibrio;s__Vibrio ponticus
map02020	K19610	-	H.1.72h_30713	k__Bacteria;p__Proteobacteria;c__Gammaproteobacteria;o__Vibrionales;f__Vibrionaceae;g__Vibrio;s__Vibrio ponticus
map02020	K00990	2.7.7.59	H.1.72h_3077	k__Bacteria;p__Proteobacteria;c__Gammaproteobacteria;o__Vibrionales;f__Vibrionaceae;g__Vibrio
map02020	K02406	-	H.1.72h_30770	k__Bacteria
map02020	K02406	-	H.1.72h_30771	k__Bacteria;p__Lentisphaerae;c__Unclassified;o__Unclassified;f__Unclassified;g__Unclassified
map02020	K02406	-	H.1.72h_30772	k__Bacteria;p__Lentisphaerae;c__Unclassified;o__Unclassified;f__Unclassified;g__Unclassified
map02020	K02406	-	H.1.72h_30773	k__Bacteria;p__Unclassified;c__Unclassified;o__Unclassified;f__Unclassified;g__Unclassified;s__bacterium F16
map02020	K02406	-	H.1.72h_30774	k__Bacteria;p__Lentisphaerae;c__Unclassified;o__Unclassified;f__Unclassified;g__Unclassified
map02020	K06080	-	H.1.72h_30810	k__Bacteria;p__Proteobacteria;c__Gammaproteobacteria;o__Alteromonadales;f__Shewanellaceae;g__Shewanella;s__Shewanella waksmanii
map02020	K03412	3.1.1.61,3.5.1.44	H.1.72h_30861	k__Bacteria;p__Proteobacteria;c__Gammaproteobacteria;o__Vibrionales;f__Vibrionaceae;g__Vibrio;s__Vibrio panuliri
map02020	K03407	2.7.13.3	H.1.72h_30862	k__Bacteria;p__Proteobacteria;c__Gammaproteobacteria;o__Vibrionales;f__Vibrionaceae;g__Vibrio;s__Vibrio ponticus
map02020	K02405	-	H.1.72h_30865	k__Bacteria;p__Proteobacteria;c__Gammaproteobacteria;o__Vibrionales;f__Vibrionaceae;g__Vibrio;s__Vibrio ponticus
map02020	K03406	-	H.1.72h_30897	k__Bacteria;p__Proteobacteria;c__Gammaproteobacteria;o__Alteromonadales;f__Shewanellaceae;g__Shewanella;s__Shewanella waksmanii
map02020	K03406	-	H.1.72h_31135	k__Bacteria;p__Proteobacteria;c__Gammaproteobacteria;o__Vibrionales;f__Vibrionaceae;g__Vibrio;s__Vibrio panuliri
map02020	K07795	-	H.1.72h_31138	k__Bacteria;p__Proteobacteria;c__Gammaproteobacteria;o__Vibrionales;f__Vibrionaceae;g__Vibrio;s__Vibrio ponticus
map02020	K07793	-	H.1.72h_31141	k__Bacteria;p__Proteobacteria;c__Gammaproteobacteria;o__Vibrionales;f__Vibrionaceae;g__Vibrio;s__Vibrio ponticus
map02020	K08641	3.4.13.22	H.1.72h_31180	k__Bacteria;p__Proteobacteria;c__Gammaproteobacteria;o__Vibrionales;f__Vibrionaceae;g__Vibrio;s__Vibrio maritimus
map02020	K07664	-	H.1.72h_31213	k__Bacteria;p__Proteobacteria;c__Gammaproteobacteria;o__Alteromonadales;f__Shewanellaceae;g__Shewanella
map02020	K00990	2.7.7.59	H.1.72h_31219	k__Bacteria;p__Proteobacteria;c__Gammaproteobacteria;o__Vibrionales;f__Vibrionaceae;g__Vibrio;s__Vibrio brasiliensis
map02020	K07638	2.7.13.3	H.1.72h_31277	k__Bacteria;p__Proteobacteria;c__Gammaproteobacteria;o__Vibrionales;f__Vibrionaceae;g__Vibrio
map02020	K07787	-	H.1.72h_3164	k__Bacteria;p__Proteobacteria;c__Gammaproteobacteria;o__Vibrionales;f__Vibrionaceae;g__Vibrio
map02020	K10912	-	H.1.72h_317	k__Bacteria;p__Proteobacteria;c__Gammaproteobacteria;o__Vibrionales;f__Vibrionaceae;g__Vibrio;s__Vibrio brasiliensis
map02020	K10911	-	H.1.72h_318	k__Bacteria;p__Proteobacteria;c__Gammaproteobacteria;o__Vibrionales;f__Vibrionaceae;g__Vibrio;s__Vibrio brasiliensis
map02020	K00575	2.1.1.80	H.1.72h_3190	k__Bacteria;p__Proteobacteria;c__Gammaproteobacteria;o__Alteromonadales;f__Shewanellaceae;g__Shewanella;s__Shewanella waksmanii
map02020	K03406	-	H.1.72h_31975	k__Bacteria;p__Proteobacteria;c__Gammaproteobacteria;o__Vibrionales;f__Vibrionaceae;g__Vibrio
map02020	K00404	1.9.3.1	H.1.72h_31982	k__Bacteria;p__Proteobacteria;c__Gammaproteobacteria;o__Alteromonadales;f__Shewanellaceae;g__Shewanella
map02020	K02556	-	H.1.72h_32188	k__Bacteria;p__Proteobacteria;c__Gammaproteobacteria;o__Vibrionales;f__Vibrionaceae;g__Vibrio;s__Vibrio ponticus
map02020	K07637	2.7.13.3	H.1.72h_32640	k__Bacteria;p__Proteobacteria;c__Gammaproteobacteria;o__Alteromonadales;f__Shewanellaceae;g__Shewanella;s__Shewanella waksmanii
map02020	K03412	3.1.1.61,3.5.1.44	H.1.72h_32822	k__Bacteria;p__Proteobacteria;c__Gammaproteobacteria;o__Vibrionales;f__Vibrionaceae;g__Vibrio;s__Vibrio ponticus
map02020	K10913	-	H.1.72h_3284	k__Bacteria;p__Proteobacteria;c__Gammaproteobacteria;o__Vibrionales;f__Vibrionaceae;g__Vibrio;s__Vibrio brasiliensis
map02020	K03406	-	H.1.72h_32880	k__Bacteria;p__Proteobacteria;c__Gammaproteobacteria;o__Alteromonadales;f__Shewanellaceae;g__Shewanella;s__Shewanella colwelliana
map02020	K03406	-	H.1.72h_32968	k__Bacteria;p__Proteobacteria;c__Gammaproteobacteria;o__Vibrionales;f__Vibrionaceae;g__Enterovibrio;s__Enterovibrio coralii
map02020	K03406	-	H.1.72h_33061	k__Bacteria;p__Proteobacteria;c__Gammaproteobacteria;o__Vibrionales;f__Vibrionaceae;g__Vibrio;s__Vibrio ponticus
map02020	K03406	-	H.1.72h_33075	k__Bacteria;p__Proteobacteria;c__Gammaproteobacteria;o__Vibrionales;f__Vibrionaceae;g__Vibrio;s__Vibrio orientalis
map02020	K03406	-	H.1.72h_33080	k__Bacteria;p__Proteobacteria;c__Gammaproteobacteria;o__Alteromonadales;f__Shewanellaceae;g__Shewanella;s__Shewanella waksmanii
map02020	K10910	-	H.1.72h_33400	k__Bacteria;p__Proteobacteria;c__Gammaproteobacteria;o__Vibrionales;f__Vibrionaceae;g__Vibrio;s__Vibrio ponticus
map02020	K10909	2.7.13.3,3.1.3.-	H.1.72h_33401	k__Bacteria;p__Proteobacteria;c__Gammaproteobacteria;o__Vibrionales;f__Vibrionaceae;g__Vibrio
map02020	K03413	-	H.1.72h_33462	k__Bacteria;p__Proteobacteria;c__Deltaproteobacteria;o__Unclassified;f__Unclassified;g__Unclassified;s__SAR324 cluster bacterium
map02020	K03092	-	H.1.72h_336	k__Bacteria;p__Proteobacteria;c__Gammaproteobacteria;o__Alteromonadales;f__Shewanellaceae;g__Shewanella;s__Shewanella waksmanii
map02020	K03406	-	H.1.72h_33655	k__Bacteria;p__Proteobacteria;c__Gammaproteobacteria;o__Vibrionales;f__Vibrionaceae;g__Vibrio;s__Vibrio ponticus
map02020	K03415	-	H.1.72h_33719	k__Bacteria;p__Proteobacteria;c__Gammaproteobacteria;o__Vibrionales;f__Vibrionaceae;g__Vibrio;s__Vibrio brasiliensis
map02020	K01915	6.3.1.2	H.1.72h_33961	k__Bacteria;p__Lentisphaerae;c__Unclassified;o__Unclassified;f__Unclassified;g__Unclassified;s__Lentisphaerae bacterium GWF2_45_14
map02020	K10909	2.7.13.3,3.1.3.-	H.1.72h_34091	k__Bacteria;p__Proteobacteria;c__Gammaproteobacteria;o__Vibrionales;f__Vibrionaceae;g__Vibrio
map02020	K10910	-	H.1.72h_34092	k__Bacteria;p__Proteobacteria;c__Gammaproteobacteria;o__Vibrionales;f__Vibrionaceae;g__Vibrio;s__Vibrio brasiliensis
map02020	K00626	2.3.1.9	H.1.72h_34122	k__Bacteria;p__Proteobacteria;c__Gammaproteobacteria;o__Vibrionales;f__Vibrionaceae;g__Vibrio;s__Vibrio brasiliensis
map02020	K10125	2.7.13.3	H.1.72h_34228	k__Bacteria;p__Proteobacteria;c__Gammaproteobacteria;o__Vibrionales;f__Vibrionaceae;g__Vibrio;s__Vibrio ponticus
map02020	K10126	-	H.1.72h_34274	k__Bacteria;p__Proteobacteria;c__Gammaproteobacteria;o__Vibrionales;f__Vibrionaceae;g__Vibrio
map02020	K07647	2.7.13.3	H.1.72h_34411	k__Bacteria;p__Proteobacteria;c__Gammaproteobacteria;o__Vibrionales;f__Vibrionaceae;g__Vibrio;s__Vibrio brasiliensis
map02020	K13040	2.7.13.3	H.1.72h_34665	k__Bacteria;p__Proteobacteria;c__Gammaproteobacteria;o__Vibrionales;f__Vibrionaceae;g__Vibrio;s__Vibrio sp. PID17_43
map02020	K13040	2.7.13.3	H.1.72h_34792	k__Bacteria;p__Proteobacteria;c__Gammaproteobacteria;o__Vibrionales;f__Vibrionaceae;g__Vibrio;s__Vibrio sp. PID17_43
map02020	K00245	1.3.5.4	H.1.72h_34817	k__Bacteria;p__Proteobacteria;c__Gammaproteobacteria;o__Vibrionales;f__Vibrionaceae;g__Enterovibrio
map02020	K00246	-	H.1.72h_34818	k__Bacteria;p__Proteobacteria;c__Gammaproteobacteria;o__Vibrionales;f__Vibrionaceae;g__Grimontia
map02020	K00406	-	H.1.72h_34821	k__Bacteria;p__Proteobacteria;c__Gammaproteobacteria;o__Vibrionales;f__Vibrionaceae;g__Enterovibrio
map02020	K03406	-	H.1.72h_34914	k__Bacteria;p__Proteobacteria;c__Gammaproteobacteria;o__Alteromonadales;f__Shewanellaceae;g__Shewanella;s__Shewanella fidelis
map02020	K13040	2.7.13.3	H.1.72h_3493	k__Bacteria;p__Proteobacteria;c__Gammaproteobacteria;o__Alteromonadales;f__Shewanellaceae;g__Shewanella;s__Shewanella colwelliana
map02020	K10913	-	H.1.72h_35048	k__Bacteria;p__Proteobacteria;c__Gammaproteobacteria;o__Vibrionales;f__Vibrionaceae;g__Vibrio;s__Vibrio ponticus
map02020	K00027	1.1.1.38	H.1.72h_35107	k__Bacteria;p__Proteobacteria;c__Gammaproteobacteria;o__Alteromonadales;f__Shewanellaceae;g__Shewanella;s__Shewanella waksmanii
map02020	K04751	-	H.1.72h_35140	k__Bacteria;p__Proteobacteria;c__Gammaproteobacteria;o__Alteromonadales;f__Shewanellaceae;g__Shewanella
map02020	K03406	-	H.1.72h_35176	k__Bacteria;p__Proteobacteria;c__Gammaproteobacteria;o__Alteromonadales;f__Shewanellaceae;g__Shewanella;s__Shewanella colwelliana
map02020	K01077	3.1.3.1	H.1.72h_35177	k__Bacteria;p__Proteobacteria;c__Gammaproteobacteria;o__Alteromonadales;f__Shewanellaceae;g__Shewanella;s__Shewanella waksmanii
map02020	K20975	2.7.13.3	H.1.72h_35209	k__Bacteria;p__Proteobacteria;c__Gammaproteobacteria;o__Vibrionales;f__Vibrionaceae;g__Vibrio;s__Vibrio brasiliensis
map02020	K03406	-	H.1.72h_35244	k__Bacteria;p__Proteobacteria;c__Gammaproteobacteria;o__Vibrionales;f__Vibrionaceae;g__Vibrio;s__Vibrio ponticus
map02020	K03406	-	H.1.72h_35354	k__Bacteria;p__Proteobacteria;c__Gammaproteobacteria;o__Alteromonadales;f__Shewanellaceae;g__Shewanella;s__Shewanella waksmanii
map02020	K10125	2.7.13.3	H.1.72h_35489	k__Bacteria;p__Proteobacteria;c__Gammaproteobacteria;o__Vibrionales;f__Vibrionaceae;g__Vibrio
map02020	K03412	3.1.1.61,3.5.1.44	H.1.72h_35506	k__Bacteria;p__Proteobacteria;c__Gammaproteobacteria;o__Alteromonadales;f__Shewanellaceae;g__Shewanella;s__Shewanella waksmanii
map02020	K07772	-	H.1.72h_35524	k__Bacteria;p__Proteobacteria;c__Gammaproteobacteria;o__Vibrionales;f__Vibrionaceae;g__Vibrio;s__Vibrio brasiliensis
map02020	K03406	-	H.1.72h_35567	k__Bacteria;p__Proteobacteria;c__Gammaproteobacteria;o__Vibrionales;f__Vibrionaceae;g__Vibrio;s__Vibrio scophthalmi
map02020	K07685	-	H.1.72h_35580	k__Bacteria;p__Proteobacteria;c__Gammaproteobacteria;o__Vibrionales;f__Vibrionaceae;g__Vibrio
map02020	K07674	2.7.13.3	H.1.72h_35581	k__Bacteria;p__Proteobacteria;c__Gammaproteobacteria;o__Vibrionales;f__Vibrionaceae;g__Vibrio;s__Vibrio ponticus
map02020	K07647	2.7.13.3	H.1.72h_3576	k__Bacteria;p__Proteobacteria;c__Gammaproteobacteria;o__Alteromonadales;f__Shewanellaceae;g__Shewanella;s__Shewanella piezotolerans
map02020	K03532	-	H.1.72h_35822	k__Bacteria;p__Proteobacteria;c__Gammaproteobacteria;o__Alteromonadales;f__Shewanellaceae;g__Shewanella;s__Shewanella waksmanii
map02020	K07678	2.7.13.3	H.1.72h_35863	k__Bacteria;p__Proteobacteria;c__Gammaproteobacteria;o__Alteromonadales;f__Shewanellaceae;g__Shewanella;s__Shewanella waksmanii
map02020	K02259	-	H.1.72h_35966	k__Bacteria;p__Proteobacteria;c__Gammaproteobacteria;o__Vibrionales;f__Vibrionaceae;g__Vibrio;s__Vibrio ponticus
map02020	K00575	2.1.1.80	H.1.72h_36076	k__Bacteria;p__Proteobacteria;c__Gammaproteobacteria;o__Vibrionales;f__Vibrionaceae;g__Enterovibrio;s__Enterovibrio coralii
map02020	K03406	-	H.1.72h_36214	k__Bacteria;p__Proteobacteria;c__Gammaproteobacteria;o__Vibrionales;f__Vibrionaceae;g__Vibrio;s__Vibrio brasiliensis
map02020	K03406	-	H.1.72h_36358	k__Bacteria;p__Proteobacteria;c__Gammaproteobacteria;o__Vibrionales;f__Vibrionaceae;g__Vibrio;s__Vibrio brasiliensis
map02020	K00244	1.3.5.4	H.1.72h_36594	k__Bacteria;p__Proteobacteria;c__Gammaproteobacteria;o__Vibrionales;f__Vibrionaceae;g__Vibrio
map02020	K02405	-	H.1.72h_36596	k__Bacteria;p__Proteobacteria;c__Gammaproteobacteria;o__Alteromonadales;f__Shewanellaceae;g__Shewanella;s__Shewanella waksmanii
map02020	K07688	-	H.1.72h_36745	k__Bacteria;p__Proteobacteria;c__Gammaproteobacteria;o__Vibrionales;f__Vibrionaceae;g__Vibrio;s__Vibrio brasiliensis
map02020	K03406	-	H.1.72h_36847	k__Bacteria;p__Proteobacteria;c__Gammaproteobacteria;o__Vibrionales;f__Vibrionaceae;g__Vibrio
map02020	K03406	-	H.1.72h_36872	k__Bacteria;p__Proteobacteria;c__Gammaproteobacteria;o__Vibrionales;f__Vibrionaceae;g__Vibrio
map02020	K00575	2.1.1.80	H.1.72h_36873	k__Bacteria;p__Proteobacteria;c__Gammaproteobacteria;o__Vibrionales;f__Vibrionaceae;g__Vibrio;s__Vibrio brasiliensis
map02020	K03412	3.1.1.61,3.5.1.44	H.1.72h_36875	k__Bacteria;p__Proteobacteria;c__Gammaproteobacteria;o__Vibrionales;f__Vibrionaceae;g__Vibrio;s__Vibrio brasiliensis
map02020	K03406	-	H.1.72h_36876	k__Bacteria;p__Proteobacteria;c__Gammaproteobacteria;o__Vibrionales;f__Vibrionaceae;g__Vibrio;s__Vibrio brasiliensis
map02020	K20978	-	H.1.72h_36877	k__Bacteria;p__Proteobacteria;c__Gammaproteobacteria;o__Vibrionales;f__Vibrionaceae;g__Vibrio;s__Vibrio brasiliensis
map02020	K20977	-	H.1.72h_36878	k__Bacteria;p__Proteobacteria;c__Gammaproteobacteria;o__Vibrionales;f__Vibrionaceae;g__Vibrio;s__Vibrio brasiliensis
map02020	K07640	2.7.13.3	H.1.72h_37016	k__Bacteria;p__Proteobacteria;c__Gammaproteobacteria;o__Alteromonadales;f__Shewanellaceae;g__Shewanella;s__Shewanella waksmanii
map02020	K07798	-	H.1.72h_37053	k__Bacteria;p__Proteobacteria;c__Gammaproteobacteria;o__Alteromonadales;f__Shewanellaceae;g__Shewanella;s__Shewanella waksmanii
map02020	K07787	-	H.1.72h_37054	k__Bacteria;p__Proteobacteria;c__Gammaproteobacteria;o__Alteromonadales;f__Shewanellaceae;g__Shewanella
map02020	K02406	-	H.1.72h_37062	k__Bacteria;p__Proteobacteria;c__Gammaproteobacteria;o__Vibrionales;f__Vibrionaceae;g__Photobacterium;s__Photobacterium ganghwense
map02020	K02406	-	H.1.72h_37072	k__Bacteria;p__Proteobacteria;c__Gammaproteobacteria;o__Vibrionales;f__Vibrionaceae;g__Vibrio
map02020	K07640	2.7.13.3	H.1.72h_37162	k__Bacteria;p__Proteobacteria;c__Gammaproteobacteria;o__Vibrionales;f__Vibrionaceae;g__Enterovibrio;s__Enterovibrio nigricans
map02020	K03406	-	H.1.72h_37233	k__Bacteria;p__Proteobacteria;c__Gammaproteobacteria;o__Vibrionales;f__Vibrionaceae;g__Vibrio;s__Vibrio brasiliensis
map02020	K01113	3.1.3.1	H.1.72h_37273	k__Bacteria;p__Proteobacteria;c__Gammaproteobacteria;o__Alteromonadales;f__Shewanellaceae;g__Shewanella;s__Shewanella waksmanii
map02020	K07792	-	H.1.72h_37312	k__Bacteria;p__Proteobacteria;c__Gammaproteobacteria;o__Vibrionales;f__Vibrionaceae;g__Vibrio;s__Vibrio brasiliensis
map02020	K03406	-	H.1.72h_37434	k__Bacteria;p__Proteobacteria;c__Gammaproteobacteria;o__Vibrionales;f__Vibrionaceae;g__Vibrio;s__Vibrio brasiliensis
map02020	K07685	-	H.1.72h_37505	k__Bacteria;p__Proteobacteria;c__Gammaproteobacteria;o__Alteromonadales;f__Shewanellaceae;g__Shewanella;s__Shewanella waksmanii
map02020	K02406	-	H.1.72h_37638	k__Bacteria;p__Proteobacteria;c__Gammaproteobacteria;o__Vibrionales;f__Vibrionaceae;g__Photobacterium;s__Photobacterium ganghwense
map02020	K07787	-	H.1.72h_37639	k__Bacteria
map02020	K02406	-	H.1.72h_37650	k__Bacteria;p__Proteobacteria;c__Gammaproteobacteria;o__Vibrionales;f__Vibrionaceae;g__Vibrio
map02020	K03406	-	H.1.72h_37655	k__Bacteria;p__Proteobacteria;c__Gammaproteobacteria;o__Vibrionales;f__Vibrionaceae;g__Vibrio;s__Vibrio ponticus
map02020	K03407	2.7.13.3	H.1.72h_37832	k__Bacteria;p__Proteobacteria;c__Gammaproteobacteria;o__Alteromonadales;f__Shewanellaceae;g__Shewanella
map02020	K03406	-	H.1.72h_37846	k__Bacteria;p__Proteobacteria;c__Gammaproteobacteria;o__Vibrionales;f__Vibrionaceae;g__Vibrio;s__Vibrio panuliri
map02020	K03406	-	H.1.72h_37881	k__Bacteria;p__Proteobacteria;c__Gammaproteobacteria;o__Vibrionales;f__Vibrionaceae;g__Vibrio;s__Vibrio brasiliensis
map02020	K02650	-	H.1.72h_37910	k__Bacteria;p__Proteobacteria;c__Gammaproteobacteria;o__Alteromonadales;f__Shewanellaceae;g__Shewanella
map02020	K07783	-	H.1.72h_37922	k__Bacteria;p__Proteobacteria;c__Gammaproteobacteria;o__Vibrionales;f__Vibrionaceae;g__Vibrio
map02020	K03413	-	H.1.72h_38022	k__Bacteria;p__Proteobacteria;c__Gammaproteobacteria;o__Vibrionales;f__Vibrionaceae;g__Vibrio
map02020	K03407	2.7.13.3	H.1.72h_38023	k__Bacteria;p__Proteobacteria;c__Gammaproteobacteria;o__Vibrionales;f__Vibrionaceae;g__Vibrio
map02020	K03408	-	H.1.72h_38024	k__Bacteria;p__Proteobacteria;c__Gammaproteobacteria;o__Vibrionales;f__Vibrionaceae;g__Vibrio;s__Vibrio brasiliensis
map02020	K03408	-	H.1.72h_38025	k__Bacteria;p__Proteobacteria;c__Gammaproteobacteria;o__Vibrionales;f__Vibrionaceae;g__Vibrio;s__Vibrio brasiliensis
map02020	K03406	-	H.1.72h_38026	k__Bacteria;p__Proteobacteria;c__Gammaproteobacteria;o__Vibrionales;f__Vibrionaceae;g__Vibrio
map02020	K03415	-	H.1.72h_38097	k__Bacteria;p__Proteobacteria;c__Gammaproteobacteria;o__Alteromonadales;f__Shewanellaceae;g__Shewanella;s__Shewanella waksmanii
map02020	K03415	-	H.1.72h_381	k__Bacteria;p__Proteobacteria;c__Gammaproteobacteria;o__Alteromonadales;f__Shewanellaceae;g__Shewanella;s__Shewanella waksmanii
map02020	K10916	2.7.13.3,3.1.3.-	H.1.72h_38127	k__Bacteria;p__Proteobacteria;c__Gammaproteobacteria;o__Vibrionales;f__Vibrionaceae;g__Vibrio;s__Vibrio ponticus
map02020	K04771	3.4.21.107	H.1.72h_3817	k__Bacteria;p__Proteobacteria;c__Gammaproteobacteria;o__Vibrionales;f__Vibrionaceae;g__Vibrio;s__Vibrio ponticus
map02020	K03413	-	H.1.72h_38243	k__Bacteria;p__Proteobacteria;c__Gammaproteobacteria;o__Vibrionales;f__Vibrionaceae;g__Vibrio
map02020	K07787	-	H.1.72h_38282	k__Bacteria;p__Proteobacteria;c__Gammaproteobacteria;o__Alteromonadales;f__Shewanellaceae;g__Shewanella;s__Shewanella waksmanii
map02020	K00990	2.7.7.59	H.1.72h_38335	k__Bacteria;p__Proteobacteria;c__Gammaproteobacteria;o__Alteromonadales;f__Shewanellaceae;g__Shewanella;s__Shewanella waksmanii
map02020	K02406	-	H.1.72h_38348	k__Bacteria;p__Proteobacteria;c__Gammaproteobacteria;o__Vibrionales;f__Vibrionaceae;g__Vibrio
map02020	K02040	-	H.1.72h_38369	k__Bacteria;p__Proteobacteria;c__Gammaproteobacteria;o__Alteromonadales;f__Shewanellaceae;g__Shewanella;s__Shewanella waksmanii
map02020	K02406	-	H.1.72h_38452	k__Bacteria;p__Proteobacteria;c__Gammaproteobacteria;o__Alteromonadales;f__Shewanellaceae;g__Shewanella;s__Shewanella waksmanii
map02020	K08478	-	H.1.72h_38581	k__Bacteria;p__Proteobacteria;c__Gammaproteobacteria;o__Vibrionales;f__Vibrionaceae;g__Vibrio
map02020	K08475	2.7.13.3	H.1.72h_38582	k__Bacteria;p__Proteobacteria;c__Gammaproteobacteria;o__Vibrionales;f__Vibrionaceae;g__Vibrio
map02020	K08476	-	H.1.72h_38583	k__Bacteria;p__Proteobacteria;c__Gammaproteobacteria;o__Vibrionales;f__Vibrionaceae;g__Vibrio
map02020	K07678	2.7.13.3	H.1.72h_38604	k__Bacteria;p__Proteobacteria;c__Gammaproteobacteria;o__Alteromonadales;f__Shewanellaceae;g__Shewanella;s__Shewanella waksmanii
map02020	K03413	-	H.1.72h_39000	k__Bacteria;p__Proteobacteria;c__Gammaproteobacteria;o__Vibrionales;f__Vibrionaceae;g__Vibrio;s__Vibrio ponticus
map02020	K07778	2.7.13.3	H.1.72h_39132	k__Bacteria;p__Proteobacteria;c__Gammaproteobacteria;o__Alteromonadales;f__Shewanellaceae;g__Shewanella;s__Shewanella waksmanii
map02020	K07693	-	H.1.72h_39133	k__Bacteria;p__Proteobacteria;c__Gammaproteobacteria;o__Alteromonadales;f__Shewanellaceae;g__Shewanella;s__Shewanella waksmanii
map02020	K03406	-	H.1.72h_39271	k__Bacteria;p__Proteobacteria;c__Gammaproteobacteria;o__Vibrionales;f__Vibrionaceae;g__Vibrio
map02020	K07662	-	H.1.72h_39281	k__Bacteria;p__Proteobacteria;c__Gammaproteobacteria;o__Vibrionales;f__Vibrionaceae;g__Vibrio;s__Vibrio brasiliensis
map02020	K03406	-	H.1.72h_39295	k__Bacteria;p__Proteobacteria;c__Gammaproteobacteria;o__Vibrionales;f__Vibrionaceae;g__Vibrio;s__Vibrio ponticus
map02020	K00626	2.3.1.9	H.1.72h_39549	k__Bacteria;p__Proteobacteria;c__Gammaproteobacteria;o__Vibrionales;f__Vibrionaceae;g__Vibrio;s__Vibrio ponticus
map02020	K03406	-	H.1.72h_39567	k__Bacteria;p__Proteobacteria;c__Gammaproteobacteria;o__Alteromonadales;f__Shewanellaceae;g__Shewanella;s__Shewanella waksmanii
map02020	K03406	-	H.1.72h_39602	k__Bacteria;p__Proteobacteria;c__Gammaproteobacteria;o__Vibrionales;f__Vibrionaceae;g__Vibrio;s__Vibrio brasiliensis
map02020	K10943	-	H.1.72h_39730	k__Bacteria;p__Proteobacteria;c__Gammaproteobacteria;o__Alteromonadales;f__Shewanellaceae;g__Shewanella
map02020	K01077	3.1.3.1	H.1.72h_39740	k__Bacteria;p__Proteobacteria;c__Gammaproteobacteria;o__Alteromonadales;f__Shewanellaceae;g__Shewanella;s__Shewanella waksmanii
map02020	K07674	2.7.13.3	H.1.72h_39960	k__Bacteria;p__Proteobacteria;c__Gammaproteobacteria;o__Alteromonadales;f__Shewanellaceae;g__Shewanella;s__Shewanella waksmanii
map02020	K07647	2.7.13.3	H.1.72h_40076	k__Bacteria;p__Proteobacteria;c__Gammaproteobacteria;o__Alteromonadales;f__Shewanellaceae;g__Shewanella;s__Shewanella waksmanii
map02020	K03563	-	H.1.72h_4008	k__Bacteria;p__Lentisphaerae;c__Unclassified;o__Unclassified;f__Unclassified;g__Unclassified
map02020	K02487	-	H.1.72h_40141	k__Bacteria;p__Proteobacteria;c__Gammaproteobacteria;o__Vibrionales;f__Vibrionaceae
[truncated: 4,033 more rows]

## Sheet: Table S4
table S4 potentially virulence genes of Vibrio
KO_ID	KO_NAME	KO_DEFINITION	Gene_Num	Gene_IDs
K01387	colA	microbial collagenase	26	H.3.72h_15696	H.1.72h_36808	H.1.24h_2020	H.3.72h_33863	H.3.72h_27602	H.1.24h_5698	H.1.72h_36205	H.4.24h_815	H.3.72h_25462	H.3.72h_22704	H.1.72h_38534	H.3.72h_4524	H.3.72h_15805	H.3.72h_5062	H.1.72h_38973	H.4.24h_1677	H.3.72h_22603	H.1.72h_33844	H.1.72h_2193	H.3.72h_24538	H.1.72h_35488	H.3.72h_19279	H.1.72h_31287	H.3.72h_4806	H.1.72h_33846	H.1.72h_29306
K03711	fur, zur, furB	Fur family transcriptional regulator, ferric uptake regulator	11	H.6.72h_9725	H.4.24h_19910	H.4.24h_8339	H.1.24h_2609	H.1.72h_25519	H.6.72h_6111	H.3.72h_35245	H.1.72h_35615	H.3.72h_11647	L.1.72h_1843	H.3.24h_13255
K07275	ompW	outer membrane proteinW	15	H.3.72h_15444	H.3.72h_13887	H.1.72h_4157	L.1.72h_2305	H.3.72h_22635	H.3.24h_7981	H.4.24h_18219	H.3.24h_506	H.1.24h_1108	H.1.72h_23411	H.1.72h_28307	H.1.72h_24797	H.2.24h_1893	H.1.72h_2011	H.3.72h_26522
K08720	ompU	outer membrane protein OmpU	23	H.1.72h_13476	H.4.24h_3833	H.3.72h_15741	H.1.24h_649	H.1.72h_2314	H.3.24h_14784	H.1.72h_17066	H.3.72h_34861	H.3.24h_16750	H.1.72h_26345	H.4.24h_3316	H.4.24h_14332	H.1.72h_32763	H.3.24h_24905	H.1.72h_7937	H.3.72h_16428	H.4.24h_11432	H.1.72h_30927	H.3.24h_23577	H.4.24h_18314	H.3.24h_14364	H.3.24h_12048	H.1.72h_3952
K10921	toxR	cholera toxin transcriptional activator	10	H.3.24h_2385	H.3.72h_20722	H.3.24h_18349	H.4.24h_2145	H.1.24h_2621	H.1.72h_27044	H.3.24h_18634	H.3.72h_31266	H.1.72h_21014	H.3.24h_4928
K10922	toxS	transmembrane regulatory protein ToxS	7	H.3.72h_31265	H.1.72h_27043	H.1.72h_7721	H.2.72h_4221	H.3.24h_18633	H.4.24h_20092	H.1.72h_283
K00457	HPD, hppD	4-hydroxyphenylpyruvate dioxygenase	14	H.3.72h_30781	H.1.72h_10963	H.3.72h_34038	H.4.24h_4841	H.3.72h_30285	H.1.72h_38241	H.1.72h_3574	H.2.72h_5208	H.3.24h_16742	H.4.24h_15901	H.3.24h_5531	H.6.72h_10343	H.1.72h_28727	H.2.24h_666				H.3.72h_30781
K02386	flgA	flagella basal body P-ring formation protein FlgA	20	H.4.24h_6163	H.4.24h_12899	H.1.72h_9152	H.3.72h_5289	H.3.72h_22616	H.3.72h_1900	H.1.72h_8472	H.3.72h_16271	H.3.72h_2782	H.3.24h_16439	H.1.72h_452	H.1.72h_5112	H.3.72h_35760	H.1.24h_3900	H.1.72h_8576	H.3.72h_17330	H.1.72h_21358	H.1.24h_6600	H.3.24h_12296	H.1.72h_4240
K02406	fliC	flagellin	78	H.1.72h_23470	H.1.24h_1457	H.1.72h_42223	H.1.72h_12156	H.1.72h_30770	H.1.72h_499	H.4.72h_1814	H.1.72h_30774	H.3.24h_1545	H.3.72h_23686	H.4.72h_8314	H.1.72h_13201	H.3.24h_7496	H.3.24h_23103	H.1.72h_9095	H.3.24h_1077	H.1.72h_30771	H.1.72h_30772	H.1.72h_37638	H.3.72h_3870	H.3.24h_9858	H.1.72h_1299	H.1.72h_498	H.1.72h_37650	H.1.72h_30773	H.3.24h_6776	H.1.72h_12957	H.1.72h_10904	H.3.72h_2875	H.3.24h_14928	H.3.24h_7498	H.3.72h_17269	M.6.24h_2385	H.1.24h_4865	M.6.24h_2386	H.3.72h_13566	H.3.72h_4421	H.4.72h_454	H.3.24h_13837	H.1.24h_6614	H.3.24h_7497	H.1.72h_15110	H.3.72h_26039	H.1.72h_9093	H.3.24h_19426	H.3.24h_8687
K08604	hap, nprV	vibriolysin	13	H.3.72h_34270	H.3.72h_35822	H.3.72h_68	H.1.72h_5324	H.4.24h_11250	H.1.72h_8937	H.3.72h_28034	H.1.72h_33182	H.1.72h_25115	H.4.24h_19254	H.3.72h_14298	H.1.72h_13297	H.4.24h_16737
[truncated: 32 more columns]

## Sheet: Table S5
table S5 the information of antibiotics resistance genes annotated based on CARD database
ARO_name	Sample ID																																									Reference_ID	Drug_Class	Resistance Mechanism	AMR_Gene_Family
	C.1.72h	C.2.72h	C.3.72h	C.4.72h	C.5.72h	L.1.72h	L.2.72h	L.3.72h	L.4.72h	L.5.72h	L.6.72h	M.1.72h	M.2.72h	M.3.72h	H.1.72h	H.2.72h	H.3.72h	H.4.72h	H.5.72h	H.6.72h	C.1.24h	C.2.24h	C.3.24h	C.4.24h	L.1.24h	L.2.24h	L.3.24h	L.4.24h	L.5.24h	L.6.24h	M.1.24h	M.2.24h	M.3.24h	M.4.24h	M.5.24h	M.6.24h	H.1.24h	H.2.24h	H.3.24h	H.4.24h	H.5.24h
AcrE	0	0	0	0	0	0	0	0	0	0	0	0	0	0	47.06	0	56.9434	4.98803	1.35671	0	0	0	0	0	0	0	0	0	0	0	0	0	0	0	0	0	0	0	20.7709	18.455	0	H.3.72h_6728	fluoroquinolone antibiotic; cephalosporin; cephamycin; penam	antibiotic efflux	resistance-nodulation-cell division RND antibiotic efflux pump
aadA16	0	0	0	0	0	0	0	0	0	0	0	0	0	0	1.25411	0	21.8051	0	0	0	0	0	0	0	0	0	0	0	0	0	0	0	0	0	0	0	0	0	154.78	21.443	0	H.3.24h_2881,H.3.24h_2882	aminoglycoside antibiotic	antibiotic inactivation	ANT3
APH6-Ib	0	0	0	0	0	0	0	0	0	0	0	0	0	0	61.4514	0	10.7208	0	0	0	0	0	0	0	0	0	0	0	0	0	0	0	0	0	0	33.2486	0	0	30.1672	0	0	H.1.72h_7357	aminoglycoside antibiotic	antibiotic inactivation	APH6
smeB	0	61.8489	0	0	0	21.0027	0	29.2857	21.2909	79.6048	69.4062	0	26.4123	0	3.29204	0	0	0	0	61.069	0	50.5587	0	0	0	55.1247	77.9921	132.443	30.6308	0	39.2535	0	0	0	0	0	0	16.3495	0	0	26.3566	L.6.72h_482	aminoglycoside antibiotic; cephalosporin; cephamycin; penam	antibiotic efflux	resistance-nodulation-cell division RND antibiotic efflux pump
QnrVC5	7.73705	0	0	0	17.9188	0	0	0	0	0	0	10.6359	0	0	697.492	0	179.17	3723.48	4171.97	1124.34	0	0	0	0	0	0	0	0	0	0	4.77972	0	0	30.5585	0	0	3104.5	2257.57	45.4574	25.7022	0	H.1.24h_2236	fluoroquinolone antibiotic	antibiotic target protection	quinolone resistance protein qnr
sul2	0	0	0	0	7.21365	0	15.591	0	0	0	0	0	0	0	410.537	0	73.3116	1009.57	836.721	183.207	8.25155	0	0	0	0	0	7.64628	0	0	0	3.84838	0	0	0	0	22.0027	875.633	336.607	362.672	161.413	0	H.1.24h_4246	sulfonamide antibiotic; sulfone antibiotic	antibiotic target replacement	sulfonamide resistant sul
fusH	0	0	0	0	0	0	0	0	0	0	0	0	0	0	0	0	0	32.3691	0	0	0	0	0	0	0	0	0	0	0	0	0	0	0	0	0	0	0	0	0	0	0	H.4.72h_1565	fusidic acid	antibiotic inactivation	fusidic acid inactivation enzyme
CRP	0	0	0	0	0	0	0	0	0	0	0	0	10.0141	0	329.516	35.5287	231.692	331.668	270.635	97.2473	0	0	0	0	0	0	0	0	0	31.5791	0	0	0	0	0	0	378.493	223.159	210.17	250.761	0	H.1.24h_3709	macrolide antibiotic; fluoroquinolone antibiotic; penam	antibiotic efflux	resistance-nodulation-cell division RND antibiotic efflux pump
SFH-1	0	0	0	0	0	0	0	0	0	0	0	0	0	0	0	0	0	0	0	0	0	0	0	0	0	0	0	0	0	0	0	0	0	0	0	0	0	91.2529	0	0	0	H.2.24h_3573	carbapenem	antibiotic inactivation	SFH beta-lactamase
msrC	0	50.7478	0	0	0	0	0	0	26.2042	32.6584	85.423	0	0	0	12.1552	28.8329	19.7923	0	12.7322	30.0647	0	0	0	0	160.655	0	0	32.6014	37.6994	0	64.4159	111.747	90.1296	0	31.388	0	10.873	40.2449	0	0	32.4389	L.6.72h_832	macrolide antibiotic; streptogramin antibiotic	antibiotic efflux	ATP-binding cassette ABC antibiotic efflux pump
aadA13	0	0	0	0	0	0	0	0	0	0	0	0	0	0	0	0	60.4558	0	0	0	0	0	0	0	0	0	0	0	0	0	0	0	0	0	0	0	0	0	0	0	0	H.3.72h_35634	aminoglycoside antibiotic	antibiotic inactivation	ANT3
Escherichia coli parE conferring resistance to fluoroquinolones	0	0	0	0	0	2.67977	3.38178	0	0	0	0	3.71494	0	0	100.809	5.97811	63.6068	420.979	386.738	82.5941	0	0	0	0	0	0	0	0	0	0	1.66947	0	0	3.55785	0	0	430.583	198.176	43.3022	46.6821	0	H.1.24h_6650	fluoroquinolone antibiotic	antibiotic target alteration	fluoroquinolone resistant parE
adeF	1.61219	0	0	0	0	1.67686	0	0	0	2.11856	0	2.19535	0	0	560.371	82.0269	360.507	1561.59	1436.36	438.445	6.40653	0	0	2.18202	0	0	1.98264	0	0	25.4019	3.97447	0	0	4.51117	0	0	1644.95	781.83	271.306	162.725	0	H.1.24h_1806,H.1.24h_235,H.1.24h_4639,H.1.24h_84,H.1.72h_12706,H.1.72h_37232,H.3.24h_3570,H.3.72h_19298,H.3.72h_25268,H.3.72h_32749,H.4.24h_1586	fluoroquinolone antibiotic; tetracycline antibiotic	antibiotic efflux	resistance-nodulation-cell division RND antibiotic efflux pump
vanTN	25.2898	49.233	0	151.824	29.2853	0	126.589	0	127.11	0	186.464	451.947	0	122.82	11.7924	27.9722	28.8022	68.12	49.4085	116.669	0	30.1843	130.245	171.142	233.788	0	279.375	0	73.1481	165.751	281.219	0	145.732	0	30.4511	119.099	21.0968	19.5218	0	33.6046	188.823	M.1.72h_574	glycopeptide antibiotic	antibiotic target alteration	glycopeptide resistance gene cluster; vanT
OXA-192	0	0	0	65.2063	0	150.789	27.1843	0	0	0	0	0	0	105.499	0	0	0	0	0	0	0	103.71	0	0	89.2526	0	0	0	0	0	0	0	0	0	0	0	0	0	0	0	0	M.3.72h_1738	cephalosporin; penam	antibiotic inactivation	OXA beta-lactamase
tetA60	0	0	29.1672	0	75.4658	32.3119	0	45.0549	32.7552	40.823	80.0841	89.5871	0	0	5.06468	36.0411	0	14.6283	15.9152	0	0	38.8913	209.77	0	100.409	0	0	0	0	0	0	0	37.554	0	78.4701	0	0	0	0	0	0	L.1.24h_1672	tetracycline antibiotic	antibiotic efflux	ATP-binding cassette ABC antibiotic efflux pump
OprZ	0	0	0	90.4194	0	44.8058	28.2716	31.238	0	0	55.525	0	28.1731	0	0	0	0	0	0	0	149.628	0	29.0881	0	0	0	27.7305	0	0	29.6142	0	0	0	29.7436	81.6089	26.5989	0	0	0	0	28.1137	L.1.72h_1228	macrolide antibiotic; fluoroquinolone antibiotic; aminoglycoside antibiotic; cephalosporin; tetracycline antibiotic	antibiotic efflux	resistance-nodulation-cell division RND antibiotic efflux pump
OXA-258	166.664	108.151	24.8638	27.7928	96.4973	247.901	0	76.8148	111.69	0	22.7561	0	69.2781	0	12.9523	0	31.6352	37.4102	67.8355	0	36.7938	165.766	250.348	37.5951	57.0631	72.2947	68.1898	69.4785	0	36.4109	85.7999	158.766	64.0265	109.71	33.4463	0	23.1719	21.4419	0	55.365	0	C.3.24h_931	cephalosporin; penam	antibiotic inactivation	OXA beta-lactamase
tetD	12.19	0	0	0	0	0	0	0	0	0	0	0	30.4026	0	267.153	107.864	198.991	497.995	529.898	224.945	0	0	0	16.4986	0	0	0	0	0	0	0	0	0	0	0	0	437.265	207.015	110.685	97.1875	0	H.1.24h_732	tetracycline antibiotic	antibiotic efflux	major facilitator superfamily MFS antibiotic efflux pump
APH3-Ib	18.9673	0	0	0	0	0	0	0	0	0	0	0	0	0	270.242	0	55.2043	760.674	540.406	138.545	8.37471	0	0	8.55709	0	0	0	0	0	0	11.7175	0	0	0	0	0	770.033	307.468	189.108	172.224	0	H.1.24h_4247	aminoglycoside antibiotic	antibiotic inactivation	APH3
floR	0	0	0	0	4.84472	4.14868	0	0	0	0	0	17.2538	5.21724	0	2197.3	0	239.829	860.219	696.813	161.644	0	0	0	5.66247	4.29735	0	0	0	0	27.4205	2.58459	0	0	0	0	24.6286	848.091	339.1	489.379	511.454	0	H.2.24h_6669	phenicol antibiotic	antibiotic efflux	major facilitator superfamily MFS antibiotic efflux pump
CARB-18	0	0	0	0	0	0	0	0	0	0	0	0	0	0	0	0	133.633	0	0	0	0	0	0	0	0	0	0	0	0	0	0	0	0	0	0	0	0	0	0	0	0	H.3.72h_18541	penam	antibiotic inactivation	CARB beta-lactamase
mphA	98.2269	0	0	24.5705	0	97.4039	92.1902	0	0	92.2954	0	0	0	89.4447	0	27.1614	0	0	71.9646	28.3219	32.5278	58.6187	63.2349	0	25.2236	0	0	92.1345	0	0	60.6817	140.359	56.6031	0	59.1369	57.8236	0	18.9559	0	0	122.233	H.2.72h_4797	macrolide antibiotic	antibiotic inactivation	macrolide phosphotransferase MPH
tetW/N/W	5.254	0	0	0	0	0	0	0	0	3.29116	0	3.61126	3.27594	9.5685	170.267	52.3015	90.7531	388.003	391.342	112.102	0	0	0	0	0	0	0	0	0	6.88701	4.86865	0	0	0	0	0	352.823	253.48	136.103	61.0875	0	H.1.24h_1042	tetracycline antibiotic	antibiotic target protection	tetracycline-resistant ribosomal protection protein
tetR	0	0	0	0	0	0	0	0	0	0	0	0	0	0	296.126	143.475	126.188	433.111	388.058	140.254	0	0	0	0	0	0	0	0	0	21.2542	0	0	0	0	0	0	500.468	406.781	69.2836	150.819	10.0886	H.4.24h_10532	glycylcycline; tetracycline antibiotic	antibiotic target alteration; antibiotic efflux	major facilitator superfamily MFS antibiotic efflux pump
sul1	0	0	0	0	0	0	0	0	11.7873	0	0	0	7.31136	0	5.46775	0	57.8702	0	0	6.76196	0	0	0	0	0	7.62972	0	0	0	7.68534	0	0	0	0	0	0	2.44548	0	53.2363	19.4767	0	H.3.24h_16384	sulfonamide antibiotic; sulfone antibiotic	antibiotic target replacement	sulfonamide resistant sul
vanWI	78.2037	101.496	116.669	78.2476	30.1863	25.8495	97.8634	0	26.2042	0	106.779	107.505	0	31.6497	0	28.8329	39.5846	70.216	12.7322	15.0324	34.5296	124.452	0	35.2816	53.5515	33.9229	159.984	163.007	0	102.511	64.4159	37.249	30.0432	171.598	0	92.073	21.7459	20.1224	41.77	0	0	H.4.72h_7135	glycopeptide antibiotic	antibiotic target alteration	vanW; glycopeptide resistance gene cluster
tet34	0	0	0	0	0	0	0	0	0	13.6955	0	0	0	0	175.009	60.456	107.9	426.959	293.662	75.6467	0	0	0	0	0	0	0	0	0	28.6589	0	0	0	0	0	0	414.926	253.153	175.164	72.6294	0	H.1.24h_166,H.1.72h_40828,H.3.24h_2401	tetracycline antibiotic	antibiotic target alteration; antibiotic inactivation	tetracycline inactivation enzyme
OXA-144	0	0	19.1986	0	0	0	0	0	0	0	0	0	0	0	0	0	0	0	10.4759	0	0	0	27.6153	0	0	0	0	0	0	0	0	0	0	0	77.4768	0	17.8922	0	0	42.7502	0	M.5.24h_102	cephalosporin; penam	antibiotic inactivation	OXA beta-lactamase
mdsB	77.2437	75.1873	201.79	200.811	153.766	101.125	81.1848	93.9006	142.862	65.7827	116.245	161.364	134.743	75.0813	26.3713	177.589	88.9537	78.995	156.842	112.234	233.378	136.478	139.119	87.8059	171.386	188.895	87.0834	92.807	89.4329	125.423	169.829	172.07	153.037	207.386	163.543	174.472	52.7595	138.173	54.349	92.2567	161.462	H.4.24h_22925,L.6.24h_1943	monobactam; carbapenem; cephalosporin; cephamycin; penam; phenicol antibiotic; penem	antibiotic efflux	resistance-nodulation-cell division RND antibiotic efflux pump
APH6-Id	18.2195	0	0	0	0	0	0	0	0	0	0	8.34862	0	0	565.429	33.5867	99.1389	1469.55	1026.33	343.212	0	0	0	0	0	0	0	0	0	0	3.75182	0	0	0	0	7.15023	1476.81	487.554	317.891	201.748	0	H.3.72h_30060	aminoglycoside antibiotic	antibiotic inactivation	APH6
tetA	0	0	0	0	0	0	0	0	0	0	0	0	0	0	3.96035	0	82.2199	5.71935	0	0	0	0	0	0	0	0	0	0	0	0	0	0	0	0	0	0	0	0	0	0	0	H.3.72h_17034	glycylcycline; tetracycline antibiotic	antibiotic efflux	major facilitator superfamily MFS antibiotic efflux pump
catII	0	0	0	0	0	0	0	0	0	0	0	0	0	0	294.13	8.75765	81.1577	3.55455	0	0	0	0	0	0	0	0	0	0	0	0	0	0	0	0	0	0	0	0	38.0614	105.211	0	H.1.72h_27628	phenicol antibiotic	antibiotic inactivation	chloramphenicol acetyltransferase CAT
OXA-117	30.2574	147.259	0	0	0	0	0	0	0	75.8141	24.7879	0	37.7318	0	9.40583	0	0	0	0	52.3448	80.1579	0	0	0	0	0	0	0	0	0	0	0	0	0	0	0	0	0	0	0	0	H.1.72h_38336	cephalosporin; penam	antibiotic inactivation	OXA beta-lactamase
QnrVC6	0	0	0	0	0	0	0	0	0	0	0	0	0	0	236.907	0	205.605	3.4734	7.55793	4.46166	0	0	0	0	0	0	0	0	0	0	0	0	0	0	0	0	0	0	305.805	262.162	0	H.1.72h_34906	fluoroquinolone antibiotic	antibiotic target protection	quinolone resistance protein qnr
tet43	0	0	0	0	0	0	0	0	0	0	0	0	0	0	0	0	99.8146	0	0	0	0	0	0	0	0	0	0	0	0	0	0	0	0	0	0	0	0	0	0	0	0	H.3.72h_16986	tetracycline antibiotic	antibiotic efflux	major facilitator superfamily MFS antibiotic efflux pump
QnrS2	0	0	0	0	0	0	0	0	15.555	0	0	0	48.2416	37.5749	910.347	34.2308	220.291	13.8936	0	44.6166	0	0	0	0	0	0	0	0	11.1893	40.5673	0	0	0	0	0	9.1092	0	0	987.666	406.095	0	H.1.72h_16456	fluoroquinolone antibiotic	antibiotic target protection	quinolone resistance protein qnr
AxyY	50.5795	0	0	0	0	0	0	0	0	31.6835	0	0	0	0	0	0	0	11.3533	61.7607	0	0	0	0	68.4567	25.9765	0	31.0416	0	73.1481	0	0	36.1371	0	0	60.9021	0	0	0	0	0	0	M.5.24h_1372	macrolide antibiotic; fluoroquinolone antibiotic; aminoglycoside antibiotic; cephalosporin; tetracycline antibiotic	antibiotic efflux	resistance-nodulation-cell division RND antibiotic efflux pump
tet59	0	0	0	8.78427	0	0	0	0	0	0	0	0	0	0	1319.19	0	89.494	0	0	4.67514	0	0	0	21.9455	0	0	0	0	0	0	0	0	0	0	0	0	0	0	54.4755	39.9374	0	H.1.72h_9669,H.3.72h_28959	tetracycline antibiotic	antibiotic efflux	major facilitator superfamily MFS antibiotic efflux pump
Haemophilus influenzae PBP3 conferring resistance to beta-lactam antibiotics	0	0	0	0	0	0	0	0	0	0	0	7.79018	0	0	212.478	0	149.614	400.687	343.17	102.928	0	0	0	0	0	0	0	0	0	0	0	0	0	0	0	0	470.374	240.594	69.5181	69.5188	0	H.1.24h_6670,H.3.24h_1361,H.3.72h_4920	monobactam; carbapenem; cephalosporin; cephamycin; penam	antibiotic target alteration	Penicillin-binding protein mutations conferring resistance to beta-lactam antibiotics
tet35	0	0	0	0	0	0	0	0	0	0	0	0	0	0	224.895	7.01924	46.9789	370.366	348.705	85.9998	0	0	0	0	0	0	0	0	0	0	0	0	0	0	0	0	371.9	186.151	62.7071	69.5692	0	H.1.24h_4493,H.1.72h_11167	tetracycline antibiotic	antibiotic efflux	ATP-binding cassette ABC antibiotic efflux pump
bcr-1	96.8237	117.807	65.0011	0	0	0	0	0	72.9973	0	39.6607	66.5504	90.5564	29.389	7.52467	107.094	27.5678	21.7335	35.4683	97.7104	32.0632	115.563	31.1658	98.2843	74.5897	31.4998	59.4225	0	0	126.918	134.583	0	27.8973	0	58.292	0	20.1926	0	12.9288	16.0822	60.2436	C.1.72h_1602	bicyclomycin	antibiotic efflux	major facilitator superfamily MFS antibiotic efflux pump
LRA-12	0	0	0	0	0	0	0	0	0	0	0	0	0	0	122.948	0	0	0	0	0	0	0	0	0	0	0	0	0	0	0	0	0	0	0	0	0	0	0	0	0	0	H.1.72h_33102	cephalosporin; penam	antibiotic inactivation	subclass B3 LRA beta-lactamase
tetB	4.15298	0	0	0	0	0	0	0	0	0	0	0	0	0	253.035	146.991	148.2	514.573	436.109	114.953	0	0	0	5.62084	0	0	0	0	0	16.3313	0	0	0	0	0	4.8895	436.518	310.961	104.254	151.756	0	H.1.72h_12312	tetracycline antibiotic	antibiotic efflux	major facilitator superfamily MFS antibiotic efflux pump
fusD	0	0	0	0	0	0	0	0	0	0	0	0	0	0	26.0469	0	0	0	0	0	0	0	0	0	0	0	0	0	0	0	0	0	0	0	0	0	0	0	0	0	0	H.1.72h_16389	fusidic acid	antibiotic inactivation	fusidic acid inactivation enzyme
vatD	92.8446	0	62.3298	0	134.391	92.0667	145.231	0	93.3299	0	133.108	223.354	28.945	56.3624	3.60772	77.0193	8.81164	31.2606	56.6844	107.08	30.7455	110.813	149.425	0	0	120.821	28.4903	87.0861	100.704	60.851	57.3567	232.169	53.5016	30.5585	55.8965	0	9.68141	89.5862	49.5899	61.6852	115.536	M.2.24h_402	streptogramin antibiotic	antibiotic inactivation	streptogramin vat acetyltransferase
lnuB	0	0	0	0	0	0	0	0	0	0	0	0	0	0	122.662	25.6731	140.986	0	11.3369	26.77	0	0	0	0	0	0	0	0	0	0	0	0	0	0	0	0	0	0	148.77	77.1066	0	H.1.72h_6206	lincosamide antibiotic	antibiotic inactivation	lincosamide nucleotidyltransferase LNU
CARB-19	0	0	0	0	0	0	0	0	0	0	0	0	0	0	59.3495	0	0	294.627	305.976	99.7747	0	0	0	0	0	0	0	0	0	0	0	0	0	0	0	0	311.066	165.798	3.18668	0	0	H.1.24h_514	penam	antibiotic inactivation	CARB beta-lactamase
