# Supplementary material for: Population response of intestinal microbiota to acute Vibrio alginolyticus infection in half-smooth tongue sole (Cynoglossus semilaevis)
Source: Front Microbiol. 2023 May 15;14:1178575. doi: 10.3389/fmicb.2023.1178575 (PMC10275075; doi:10.3389/fmicb.2023.1178575)
Supplement: Supplementary file 2 [file Data_Sheet_2.zip]

Archive with 13 entries (13 files):
- Figure Captions.pdf
- Image 1.TIF
- Image 10.TIF
- Image 11.TIF
- Image 12.TIFF
- Image 2.TIFF
- Image 3.TIFF
- Image 4.TIF
- Image 5.TIFF
- Image 6.TIFF
- Image 7.TIFF
- Image 8.TIF
- Image 9.TIF
